# Supplementary material for: Skin microbiome alterations in upper extremity secondary lymphedema
Source: PLoS One. 2023 May 17;18(5):e0283609. doi: 10.1371/journal.pone.0283609 (PMC10191344; doi:10.1371/journal.pone.0283609)
Supplement: S1 Table — (XLSX) [file pone.0283609.s001.xlsx]

## Sheet: S2 Dataset
	Human.lymph.arm.skinswab.1	Human.lymph.arm.skinswab.10	Human.lymph.arm.skinswab.11	Human.lymph.arm.skinswab.12	Human.lymph.arm.skinswab.13	Human.lymph.arm.skinswab.2	Human.lymph.arm.skinswab.3	Human.lymph.arm.skinswab.4	Human.lymph.arm.skinswab.5	Human.lymph.arm.skinswab.6	Human.lymph.arm.skinswab.7	Human.lymph.arm.skinswab.8	Human.lymph.arm.skinswab.9	Human.Lymphedemaarm.skinswab14	Human.Lymphedemaarm.skinswab15	Human.Lymphedemaarm.skinswab16	Human.Lymphedemaarm.skinswab17	Human.Lymphedemaarm.skinswab18	Human.Lymphedemaarm.skinswab19	Human.Lymphedemaarm.skinswab20	Human.Lymphedemaarm.skinswab21	Human.Lymphedemaarm.skinswab22	Human.Lymphedemaarm.skinswab23	Human.Lymphedemaarm.skinswab24	Human.Lymphedemaarm.skinswab25	Human.Lymphedemaarm.skinswab26	Human.Lymphedemaarm.skinswab27	Human.Lymphedemaarm.skinswab28	Human.Lymphedemaarm.skinswab29	Human.Lymphedemaarm.skinswab30	Human.normal.arm.skinswab.1	Human.normal.arm.skinswab.10	Human.normal.arm.skinswab.11	Human.normal.arm.skinswab.12	Human.normal.arm.skinswab.13	Human.normal.arm.skinswab.2	Human.normal.arm.skinswab.3	Human.normal.arm.skinswab.4	Human.normal.arm.skinswab.5	Human.normal.arm.skinswab.6	Human.normal.arm.skinswab.7	Human.normal.arm.skinswab.8	Human.normal.arm.skinswab.9	Human.Normalarm.skinswab14	Human.Normalarm.skinswab15	Human.Normalarm.skinswab16	Human.Normalarm.skinswab17	Human.Normalarm.skinswab18	Human.Normalarm.skinswab19
p__[Thermi] g__Deinococcus	0	0	0	0	0	0	0	0	0	0	0	0	0	8.76e-05	0	0.0021978	0	0	0	0	0	0.000666547	0.000170626	0	0.00119896	0.000665596	0	0.000413109	0.00274126	0.000376909	0	0	0	0	0	0	0	0	0	0	0	0	0	0.000650866	0.000494604	0.00772559	0.000127272	0	0.000241549
p__[Thermi] g__Meiothermus	0	0	0	0	0	0	0	0	0	0	0	0	0	0	0	0.000127914	0	0	0	0	0	0	0	0	0	0	0	0	0.000186406	0.000119024	0	0	0	0	0	0	0	0	0	0	0	0	0	0	0	0	0	0	0
p__[Thermi] g__Thermus	0	0	0	0	0	0	0	0	0	0	0	0	0	3.98e-05	0	0	0	0	0	0	0.000596589	0	0	0	0	0	0	0	0	0	0	0	0	0	0	0	0	0	0	0	0	0	0	0	0	0	0	0	0
p__[Thermi] g__Truepera	0	0	0	0	0	0	0	0	0	0	0	0	0	0.000135411	0	0	0	0	0	0	0	7.96e-05	0	0	0.000403609	0.00010767	0	0	0	0	0	0	0	0	0	0	0	0	0	0	0	0	0	0.000186359	0	0	0.000120202	0	4.67e-05
p__Acidobacteria c__Acidobacteria-5	0	0	0	0	0	0	0	0	0	0	0	0	0	0	0	0	0	0	0	0	0	0	0	0	0	0	0	0	9.87e-05	0	0	0	0	0	0	0	0	0	0	0	0	0	0	0	0	0	0	0	0
p__Acidobacteria c__PAUC37f	0	0	0	0	0	0	0	0	0	0	0	0	0	0	0	0	0	0	0	0	0	0	0	0	0	0	0	0	0	0	0	0	0	0	0	0	0	0	0	0	0	0	0	0	0	0	0	0	0
p__Acidobacteria f__Acidobacteriaceae	0	0	0	0	0	0	0	0	0	0	0	0	0	0	0	0	0	0	3.56e-05	0	0	0	0	0	0	7.83e-05	0	0	0	0	0	0	0	0	0	0	0	0	0	0	0	0	0	9.46e-05	0	0	0	0	0.000161948
p__Acidobacteria f__Ellin6075	0	0	0	0	0	0	0	0	0.00127581	0	0	0	0	0.000167272	0	0.000151172	0	0	0	0.00221297	0	2.98e-05	0	0	0.000403609	0.000137035	0	0.000258193	0.000339916	0	0	0	0.00773639	0.00249565	0	0	0.00141203	0	0.00889509	0	0	0	0	7.23e-05	7.37e-05	0.000745108	0	0	0
p__Acidobacteria f__Koribacteraceae	0	0	0	0	0	0	0	0	0	0	0	0	0	0	0	0	0	0	0	0	0	0	0	0	0	0	0	0	0	0	0	0	0	0	0	0	0	0	0	0	0	0	0	8.34e-05	0	0	0	0	0
p__Acidobacteria f__mb2424	0	0	0	0	0	0	0	0	0	0	0	0	0	0	0	0	0	0	0	0	0	0	0	0	0.000237417	0	0	0	0	0	0	0	0	0	0	0	0	0	0	0	0	0	0	0	0	0	0	0	0
p__Acidobacteria f__RB40	0	0	0	0	0	0	0	0	0	0	0	0	0	0	0	0	0	0	0	0	0	0	0	0	3.56e-05	0	0	0	0	0	0	0	0	0	0	0	0	0	0	0	0	0	0	0	0	0	0	0	0
p__Acidobacteria f__Solibacteraceae	0	0	0	0	0	0	0	0	0	0	0	0	0	0	0	0	0	0	0	0	0	0	0	0	0	0	0	0	0	0	0	0	0	0	0	0	0	0	0	0	0	0	0	0	0	0	0	0	2.61e-05
p__Acidobacteria g__Candidatus Koribacter	0	0	0	0	0	0	0	0	0	0	0	0	0	0	0	0	0	0	0	0	0	0	0	0	0	0	0	0	0	0	0	0	0	0	0	0	0	0	0	0	0	0	0	0	0	0	0	0	0
p__Acidobacteria g__Candidatus Solibacter	0	0	0	0	0	0	0	0	0	0	0	0	0	0	0	0	0	0	0	0	0	0	0	0	0.000154321	0	0	0	4.39e-05	0	0	0	0	0	0	0	0	0	0	0	0	0	0	0	0	0	0	0	0
p__Acidobacteria g__Granulicella	0	0	0	0	0	0	0	0	0	0	0	0	0	0	0	0	0	0	0	0	0	0	0	0	0	0	0	0	0	0	0	0	0	0	0	0	0	0	0	0	0	0	0	0	0	0	0	0	0
p__Acidobacteria g__Terriglobus	0	0	0	0	0	0	0	0	0	0	0	0	0	0	0	0	0	0	0	0	0	0	0	0	0.000118708	0	0	0	0	0	0	0	0	0	0	0	0	0	0	0	0	0	0	0.000161326	0	0	0	0	0
p__Acidobacteria o__CCU21	0	0	0	0	0	0	0	0	0	0	0	0	0	0	0	0	0	0	0	0	0	0	0	0	9.5e-05	0	0	0	0	0	0	0	0	0	0	0	0	0	0	0	0	0	0	0	2.63e-05	0	0	0	0
p__Acidobacteria o__DS-18	0	0	0	0	0	0	0	0	0	0	0	0	0	0	0	0	0	0	0	0	0	0	0	0	0.000213675	0	0	0	0	0	0	0	0	0	0	0	0	0	0	0	0	0	0	4.45e-05	0	0	0	0	0
p__Acidobacteria o__Ellin6513	0	0	0	0	0	0	0	0	0	0	0	0	0	0	0	0	0	0	0	0	0	0	0	0	0	0	0	0	0	0	0	0	0	0	0	0	0	0	0	0	0	0	0	0	0	0	0	0	0
p__Acidobacteria o__iii1-15	0	0	0	0	0	0	0	0	0	0	0	0	0	0.000151341	0	0	0	0	0	0	0	3.98e-05	0	0	0.000225546	0	0	0	6.58e-05	0	0	0	0	0	0	0	0	0	0	0	0	0	0	0.00039497	0	0	0	0	0
p__Acidobacteria o__PK29	0	0	0	0	0	0	0	0	0	0	0	0	0	0	0	0	0.000272827	0	0	0	0	0	0	0	0.00014245	0	0	0	0	0	0	0	0	0	0	0	0	0	0	0	0	0	0	0	0	0	0	0	0
p__Acidobacteria o__RB41	0	0	0	0	0	0	0	0	0	0	0	0	0	0	0	0	0	0	0	0.000848811	0	0	0	0	0	0	0	0	0.000252196	0	0	0	0	0	0	0	0	0	0	0	0	0	0	0	0	0.000104577	0.000293433	0	0
p__Acidobacteria o__Solibacterales	0	0	0	0	0	0	0	0	0	0	0	0	0	0	0	0	0.000263084	0	0	0	0	4.97e-05	0	0	0.000201804	0	0	0	0	0	0	0	0	0	0	0	0	0	0	0	0	0	0	0.000147418	0	0	0.000113131	0	0
p__Acidobacteria o__Sva0725	0	0	0	0	0	0	0	0	0	0	0	0	0	6.37e-05	0	0	0	0	0	0	0	5.97e-05	0	0	7.12e-05	0	0	0	0	0	0	0	0	0	0	0	0	0	0	0	0	0	0	0	0	0	0	0.000281724	3.02e-05
p__Actinobacteria f__ACK-M1	0	0	0	0	0	0	0	0	0	0	0	0	0	0.000398267	0	0	0	0	0	0	0	0	0	0	8.31e-05	0	0	0	0	0	0	0	0	0	0	0	0	0	0	0	0	0	0	0	0	0	0	0	0
p__Actinobacteria f__Actinomycetaceae	0	0	0	0	0	0	0	0	0	0	0	0	0	0	0	0	0	0	0	0	0	0	0	0	0	4.89e-05	0	0	0	0.000337235	0	0	0	0	0	0	0	0	0	0	0	0	0	5.28e-05	6.84e-05	0.000222225	0	9.46e-05	0
p__Actinobacteria f__AK1AB1_02E	0	0	0	0	0	0	0	0	0	0	0	0	0	0	0	0	0	0	0	0	0	0	0	0	0	0	0	0	0.000603077	0	0	0	0	0	0	0	0	0	0	0	0	0	0	0	0	0	0	0	0
p__Actinobacteria f__AKIW874	0	0	0	0	0	0	0	0	0	0	0	0	0	0	0	0	7.8e-05	0	0	0	0	0	0	0	0	0	0	0	0	0	0	0	0	0	0	0	0	0	0	0	0	0	0	0	0	0	0	0	0
p__Actinobacteria f__Beutenbergiaceae	0	0	0	0	0	0	0	0	0	0	0	0	0	0	0	0	0	0	0	0	0	0	0	0	0	0.000342586	0.000162703	0	0	0	0	0	0	0	0	0	0	0	0	0	0	0	0	0	0	0	0	0	0
p__Actinobacteria f__C111	0	0	0	0	0	0	0	0	0	0	0	0	0	0.000215064	0	0	0	0	0	0	0	8.95e-05	0	0	0.000830959	0	0	0	6.58e-05	0	0	0	0	0	0	0	0	0	0	0	0	0	0	6.95e-05	0	0	0	0	0
p__Actinobacteria f__Conexibacteraceae	0	0	0	0	0	0	0	0	0	0	0	0	0	0	0	0	0	0	0	0	0	0	0	0	5.94e-05	0	0	0	0	0	0	0	0	0	0	0	0	0	0	0	0	0	0	2.23e-05	0	0	0	0	0
p__Actinobacteria f__Coriobacteriaceae	0	0	0	0	0	0	0	0	0	0	0	0.000582751	0	0	0	3.49e-05	0	0.00116904	0	0	0	0	0	0	0.000106838	0.000117458	0	0	0	0	0	0	0	0	0	0	0	0	0	0	0	0	0	0	0	0	0	0	2.2e-05
p__Actinobacteria f__Dermabacteraceae	0	0	0	0	0	0	0	0	0	0	0	0	0	0.000629261	0	0	0	0	0	0	0	1.99e-05	0	0	0	0.00167378	0	0	0.000219301	0.000168617	0	0	0	0	0	0	0	0	0	0	0	0	0	0.000136292	0	0	0.000113131	0	0
p__Actinobacteria f__Dermatophilaceae	0	0	0	0	0	0	0	0	0	0	0	0	0	0	0	0	0	0	0	0	0	0	0	0	0	0	0	0	0.00015351	0	0	0	0	0	0	0	0	0	0	0	0	0	0	0	0	0	0	0	0
p__Actinobacteria f__Dietziaceae	0	0	0	0	0	0	0	0	0	0	0	0	0	0	0	0	0	0	0	0	0	0	0	0	0	0	0.00037964	0	0	0.00029756	0	0	0	0	0	0	0	0	0	0	0.0153366	0	0	0	0	0	0	0.000213305	0
p__Actinobacteria f__EB1017	0	0	0	0	0	0	0	0	0	0	0	0	0	0	0	0	0	0	0	0	0	0	0	0	0.000273029	0	0	0	0	0	0	0	0	0	0	0	0	0	0	0	0	0	0	6.12e-05	0	0	0	0	0
p__Actinobacteria f__Frankiaceae	0	0	0	0	0	0	0	0	0	0	0	0	0	0	0	0	0	0	0	0	0	4.97e-05	0	0	0.000534188	0	0	0	0.000142545	0	0	0	0	0	0	0	0	0	0	0	0	0	0	0.000228081	0	0	0	0	0
p__Actinobacteria f__Gaiellaceae	0	0	0	0	0	0	0	0	0	0	0	0	0	0.000199133	0	5.81e-05	0	0	0	0	0	0.000149227	0	0	0.000166192	0	4.52e-05	0	0	4.96e-05	0	0	0	0	0	0	0	0	0	0	0	0	0	0.000178015	0	0	0	0.000162998	2.33e-05
p__Actinobacteria f__Geodermatophilaceae	0	0	0	0	0	0	0	0	0	0	0	0	0	0	0	0.0002442	0.000477448	0	0	0	0	0	0	0	0.000261159	0	0.000641773	0	0.000252196	3.97e-05	0	0	0	0	0	0	0	0	0	0	0	0	0	0.000133511	0	0.000843148	0.00015909	0	0.000111167
p__Actinobacteria f__Intrasporangiaceae	0	0	0	0	0	0	0	0	0	0	0	0	0	0.000167272	0	0.000174429	0	0	0	0	0	0.000198969	0	0	0.000273029	0	0.00372409	0	0.00010965	4.96e-05	0	0	0	0	0	0	0	0	0	0	0.00034659	0	0	0.000386626	0.00024204	0.00120263	0	0	6.45e-05
p__Actinobacteria f__Kineosporiaceae	0	0	0	0	0	0	0.00151761	0	0	0	0	0	0	0	0	0	0	0	0	0	0	0	0	0	0.00014245	0.000185975	0	0	0.000120615	0	0	0	0	0	0	0	0	0	0	0	0	0	0	0.000342122	0	0	0	0	0
p__Actinobacteria f__koll13	0	0	0	0	0	0	0	0	0	0	0	0	0	0	0	0	0	0	0	0	0	0	0	0	0.000510446	0	0	0	0	0	0	0	0	0	0	0	0	0	0	0	0	0	0	0	0	0	0	0	0
p__Actinobacteria f__Microbacteriaceae	0	0	0	0	0	0	0	0	0	0	0	0	0	0.000151341	0	0.000116286	0	0	0	0	0	0	0	2.26e-05	0.00106838	0.000440468	0.000659851	0	0.000142545	0	0.000967937	0	0	0	0	0	0	0	0	0	0	0	0	0.000275366	0.000205208	0	0	0	0.00015783
p__Actinobacteria f__Micrococcaceae	0	0	0	0	0	0.000868508	0	0	0	0	0	0.00019425	0	0	0	0.0003256	0	0	4.75e-05	0	0	0	0	0	0.00041548	0.000244705	0.000424836	0	0.000416671	7.93e-05	0	0	0	0	0	0	0	0	0	0	0	0	0	0.000152981	0	0	0.00010606	0	0
p__Actinobacteria f__Micromonosporaceae	0	0	0	0	0	0	0	0	0	0	0	0	0	0	0	0	0	0	0	0	0	0.000169124	0	0	0.000367996	0	0	0.00012049	0	0	0	0	0	0	0	0	0	0	0	0	0	0	0	7.51e-05	0	0	0.000243939	0	0
p__Actinobacteria f__Nakamurellaceae	0	0	0	0	0	0	0	0	0	0	0	0	0	0.000127445	0	0	0.000321547	0	0	0	0	6.96e-05	0	0	0	0	0	0	0	0	0	0	0	0.00158814	0	0	0	0	0	0	0	0	0	0.000230863	0	0	7.78e-05	0	6.45e-05
p__Actinobacteria f__Nitriliruptoraceae	0	0	0	0	0	0	0	0	0	0	0	0	0	0	0	0	0	0	0	0	0	0	0	0	0	0	0	0	0	0	0	0	0	0	0	0	0	0	0	0	0	0	0	0	0	0	0	0	0
p__Actinobacteria f__Nocardiaceae	0	0	0	0	0	0	0	0	0	0	0	0	0	0	0	0	0	0	0	0	0	0	0	0.000157967	0	0	0.000117508	0	0	0	0	0	0	0	0	0	0.0045185	0	0	0	0	0	0	0.000102915	0	0	0	0	0
p__Actinobacteria f__Nocardioidaceae	0	0	0	0	0	0	0	0	0	0	0	0	0	0.000294717	0	9.3e-05	0	0	0	0	0	0.000218866	0.000180663	0	0.00197056	0.000244705	0.000415797	0.000258193	0.000405706	0.000128943	0	0.000976753	0	0	0	0	0.00211805	0	0	0	0	0	0	0.000397751	0	0.000928117	0	0	0.000241549
p__Actinobacteria f__Nocardiopsaceae	0	0	0	0	0	0	0	0	0	0	0	0	0	0	0	0	0	0	0	0.00311231	0	0	0	0	0	0	0	0	0	0	0	0	0	0	0	0	0	0	0	0	0	0	0	0	0	0	0	0	0
p__Actinobacteria f__OCS155	0	0	0	0	0	0	0	0	0	0	0	0	0	0	0	0	0	0	0	0	0	0	0	0	0.000106838	0	0	0	0	0	0	0	0	0	0	0	0	0	0	0	0	0	0	0	0	0	0	0	0
p__Actinobacteria f__Patulibacteraceae	0	0	0	0	0	0	0	0	0	0	0	0	0	0	0	0	0.000136414	0	0	0.00174815	0	0	0	0	0	0.000469833	0	0	7.68e-05	0	0	0	0	0.00105876	0	0	0	0	0	0	0	0	0	3.06e-05	0	0.000575171	3.18e-05	0	0
p__Actinobacteria f__Propionibacteriaceae	0	0	0.00100545	0	0	0	0	0	0.00289956	0	0	0	0	0.000223029	0	0.000209314	0.00033129	0.00112349	8.32e-05	0	0.00858726	0.000189021	0	0.000180534	0.00109212	0.000225128	0.00230496	0.00111884	0.000537287	0.000674469	0	0	0.00544413	0	0	0	0	0.000564892	0.000610447	0	0	0	0	0.000186359	0.00033149	0.00123531	0.00020505	0.000128788	0.000402124
p__Actinobacteria f__Pseudonocardiaceae	0	0	0	0	0	0	0	0	0	0	0	0	0	3.19e-05	0	0	0	0	0	0.000656818	0	0	0	0	0	0	0	0	0	0	0	0	0	0	0	0	0	0	0	0	0	0	0	0	0	0	0	0	0
p__Actinobacteria f__Ruaniaceae	0	0	0	0	0	0	0	0	0	0	0	0	0	0	0	0	0	0	0	0	0	0	0	0	0	0	0	0	0	0	0	0	0	0	0	0	0	0	0	0	0	0	0	0	0	0	0	0	9.74e-05
p__Actinobacteria f__Solirubrobacteraceae	0	0	0	0	0	0	0	0	0	0	0	0	0	0.000103549	0	0	0	0	0	0	0	5.97e-05	0	0	0.000106838	0	0	0	0	0	0	0	0	0	0	0	0	0	0	0	0	0	0	3.34e-05	0	0	6.36e-05	0	0
p__Actinobacteria f__Sporichthyaceae	0	0	0	0	0	0	0	0	0	0	0	0	0	0.000446059	0	0	0	0	0	0.0012328	0	6.96e-05	0	0	0.000237417	8.81e-05	9.04e-05	0	0	0	0	0	0	0	0	0	0	0	0	0	0	0	0	0.000358811	0.000136805	0.000843148	0	0	0.000130381
p__Actinobacteria f__Streptomycetaceae	0	0	0	0	0	0	0	0	0	0	0	0	0	0	0	0	5.85e-05	0	0	0.00212203	0	0.00012933	0	0	0.000225546	0	0	0	0	0	0	0	0	0	0	0	0	0	0	0	0	0	0	0	0	0	0.000148484	0	0.000105678
p__Actinobacteria f__wb1_P06	0	0	0	0	0	0	0	0	0	0	0	0	0	0	0	0	0	0	0	0	0	0	0	0	0	0	0	0	0	0	0	0	0	0	0	0	0	0	0	0	0	0	0	0	0	0	0	0	0
p__Actinobacteria g__Actinobaculum	0	0	0	0	0	0	0	0	0	0	0	0	0	0	0	0	0	0	0	0	0	0	0	0	0.000261159	2.94e-05	0	0	9.87e-05	0	0	0	0	0	0	0	0	0	0	0	0	0	0	0	6.31e-05	0	0	0	0
p__Actinobacteria g__Actinomyces	0	0.0035828	0	0	0	0	0	0	0.00162375	0.000445699	0	0.00145688	0	0.000908048	0.00177094	0.0271411	0.00450165	0.00109313	0.031935	0.00312241	0.0392754	0.00662568	0.0375779	0.0967888	0.0292498	0.00674406	0.0028473	0.00271103	0.00625007	0.0128943	0	0.000911636	0	0.00128564	0	0.00053365	0	0.000847338	0	0	0	0	0.00144092	0.00088451	0.00947114	0.0081439	0.00396666	0.00254155	0.00368088
p__Actinobacteria g__Actinomycetospora	0	0	0	0	0	0	0	0	0	0	0	0	0	0	0	0	0	0	0	0.000242517	0	5.97e-05	0	0	0.00014245	5.87e-05	0	0	0.00013158	0	0	0	0	0	0	0	0	0	0	0	0	0	0	0	0	0	0	0	0
p__Actinobacteria g__Actinotelluria	0	0	0	0	0	0	0.000108401	0	0	0	0	0	0	0	0	0	0	0	0	0	0	0	0	0	0.000189934	0	0	0	0	0	0	0	0	0	0	0	0	0	0	0	0	0	0	0	0	0.000764716	0	0	0.000149596
p__Actinobacteria g__Adlercreutzia	0	0	0	0	0	0	0	0	0	0	0	0	0	0	0	0	0	0.00071357	0	0	0	0	0	0	0.000213675	0	0	0	0	0	0	0	0	0	0	0	0	0	0	0	0	0	0	0	0	0	0	0	0
p__Actinobacteria g__Aeromicrobium	0	0	0	0	0	0	0	0	0	0	0	0	0	0	0	0	0	0	0	0	0	0	0	0	0.000356125	0.000274069	0.00028925	0	8.77e-05	0	0	0	0	0	0.000711111	0	0	0	0	0	0	0	0	0.000200266	0	0.000875828	0	0	0
p__Actinobacteria g__Agreia	0	0	0	0	0	0	0	0	0	0	0	0	0	0	0	0	0	0	0	0	0	0	0	0	0	0	0	0	0	0	0	0	0	0	0	0	0	0	0	0	0	0	0	8.62e-05	0	0	0	0	0
p__Actinobacteria g__Agrococcus	0	0	0	0	0	0	0	0	0	0.000297133	0	0	0	0	0	0	0	0	0	0	0	0	0	0	0	4.89e-05	0.000135586	0	0.000800447	0	0	0	0	0	0	0	0	0	0	0	0	0	0	0.000556296	0	0.000751644	0	0	0
p__Actinobacteria g__Agromyces	0	0	0	0	0	0	0	0	0	0	0	0	0	0	0	0	0	0	0	0	0	0	0	0	0	0	0	0	0	0	0	0	0	0	0	0	0	0	0	0	0	0	0	0	0	0	0	0	0
p__Actinobacteria g__Arcanobacterium	0	0	0	0	0	0	0	0	0	0	0	0	0	0	0	0	0	0	0	0	0	0	0	0	0	0	0	0	0	0	0	0	0	0	0	0.000474355	0	0	0	0	0	0	0	0	0	0	0	0	0
p__Actinobacteria g__Arsenicicoccus	0	0	0	0	0	0	0	0	0	0	0	0	0	0	0	0	0	0	0	0	0	0	0	0	0	0	0	0	0	0.00029756	0	0	0	0	0	0	0	0	0	0	0	0	0	0	0	0	0	0	0
p__Actinobacteria g__Arthrobacter	0	0	0	0	0	0	0	0	0	0	0	0	0	6.37e-05	0	0.000907029	0	0	0	0	0	0.000726238	0	0	0	0.00127246	0.000497148	0	0.000592112	0.000277723	0	0.00130234	0	0	0	0.000118589	0	0	0	0	0	0	0	0.000570203	0.000231517	0.00263402	0	0	0.000204493
p__Actinobacteria g__Atopobium	0	0	0	0.00315557	0	0	0	0	0.00579912	0	0	0	0	0	0	0.00209314	0	0.000136641	0.0066056	0	0	0.000676496	0.00143527	0.00451335	0.00119896	0.000342586	0.000723125	0.000172129	0.000350881	0.00365999	0.00108893	0.00253956	0	0	0.00231111	0	0	0	0.0012209	0	0	0	0	0.000144637	0.00143119	0.000712428	0.000229797	0	0.000826207
p__Actinobacteria g__Blastococcus	0	0.00278662	0	0	0	0	0	0	0	0	0	0	0	0	0	0.00112797	0	0	0	0	0	0	0	0	0.000593542	0.00010767	0	0	0.000899133	0	0	0	0	0	0	0	0	0	0	0	0	0	0	0.000453381	0	0.0021765	0	0	0
p__Actinobacteria g__Brachybacterium	0	0	0	0	0	0	0	0	0	0	0	0	0.0314533	0	0.00333258	0	0.000487192	0	0.000546507	0.00090944	0	0.000527269	0.000321179	0	0.000854701	0	0.00095814	0	0.000690797	0.000406665	0	0.00175816	0	0	0	0	0	0	0	0	0	0	0.00958527	0.000506229	8.42e-05	0	0.000434847	0	0.000569561
p__Actinobacteria g__Brevibacterium	0	0	0.0290742	0	0	0	0	0	0	0	0.00122658	0	0.00582468	0.00320207	0	0	0.00243596	0.000303647	0.000843521	0	0	0.000238763	0.00111409	0.000361068	0.000474834	0.00126268	0.00138298	0.000154916	8.77e-05	0.000347153	0	0	0.00630372	0	0	0	0	0	0	0	0.00121307	0	0.00050119	0.000909544	0.00153643	0	0.00332322	0.00164406	0.000937374
p__Actinobacteria g__Brooklawnia	0	0	0	0	0	0	0	0	0	0	0	0	0	0	0	0	0	0	0	0	0	0	0	0	0	0	0	0	0	0	0	0	0	0	0	0	0	0	0	0	0	0	0	0	0	0	0	0	0
p__Actinobacteria g__Catellatospora	0	0	0	0	0	0	0	0	0	0	0	0	0	0	0	0	0	0	0	0	0	0	0	0	0	0	0	0	0	0	0	0	0	0	0	0	0	0	0	0	0	0	0	0	0	0	0	0	0
p__Actinobacteria g__Cellulomonas	0	0	0	0	0	0	0	0	0	0	0	0	0	0	0	0	0	0	0	0	0	0	0	0	0	0	0	0	0	0	0	0	0	0	0	0	0	0	0	0	0	0	0	0.000214174	0	0.000124185	0	0	0
p__Actinobacteria g__Cellulosimicrobium	0	0	0	0	0	0	0	0	0	0	0	0	0.00281526	0	0	0	0	0	0	0	0	0	0	0	0	0	0	0	0	0	0	0	0	0	0	0	0	0	0	0	0	0	0.00100238	0	0	0	0	0	0
p__Actinobacteria g__Citricoccus	0	0	0	0	0	0	0	0	0	0	0	0	0	0	0	0	0	0	0	0	0	0	0	0	0	0	0	0	0.00013158	0	0	0	0	0	0	0	0	0	0	0	0	0	0	0	0	0	0	0	0
p__Actinobacteria g__Clavibacter	0	0	0	0	0	0	0	0	0	0	0	0	0	0	0	0	0	0	0	0	0	0	0	0	0	0.00043068	0	0	0	0	0	0	0	0	0	0	0	0	0	0	0	0	0	0	0	0	0	0	0
p__Actinobacteria g__Collinsella	0	0	0	0	0	0	0	0	0	0	0	0	0	0	0	0	0	0.0155467	0	0	5.42e-05	0.000169124	0	0	0	8.81e-05	0	0	0	2.98e-05	0	0	0	0	0	0	0	0	0	0	0	0	0	8.62e-05	0	4.58e-05	0	0	7.14e-05
p__Actinobacteria g__Corynebacterium	0.00806156	0.141123	0.195894	0.220101	0.0228966	0.122199	0.060271	0.114102	0.00661099	0.0411529	0.0293265	0.0820707	0.0287351	0.0424951	0.0220401	0.0234781	0.196026	0.0202229	0.038101	0.0268184	0.0754775	0.0373565	0.146407	0.0157065	0.0264126	0.118006	0.0290696	0.024821	0.118444	0.158361	0	0.110959	0.17149	0.0127051	0.00355556	0.0428698	0.0415137	0.132255	0.0256388	0.059757	0.0606533	0.0603887	0.0731111	0.0396555	0.0120915	0.0567851	0.182979	0.135934	0.0676062
p__Actinobacteria g__Cryocola	0	0	0	0	0	0	0	0	0	0	0	0	0	0	0	0	0	0	0	0	0	0	0	0	0	0	0	0.000327045	0	0	0	0	0	0	0	0	0	0	0	0	0	0	0	0	0	0	0	0	0
p__Actinobacteria g__Curtobacterium	0	0	0	0	0	0	0	0	0	0	0	0	0	0.000461989	0	0	0.000272827	0.000106276	0	0	0	0.000238763	0	0	0.00373932	0.000185975	0.000253094	0	5.48e-05	5.95e-05	0.00387175	0	0.000429799	0	0	0	0	0	0	0	0	0	0	0.000178015	0	0	0	0.000255564	0.000262135
p__Actinobacteria g__Demequina	0	0	0	0	0	0	0	0	0	0	0	0	0	0	0	0	0	0	0	0	0	9.95e-05	0	0	0.00042735	0	0	0	0	0	0	0	0	0	0	0	0	0	0	0	0	0	0	0	0	0	0	0	0
p__Actinobacteria g__Dermabacter	0	0	0.00226225	0	0	0	0	0	0	0	0	0	0	0	0	8.14e-05	0.000136414	0	0	0	0	0	0.000441621	0	0	0.000303434	0.000162703	0	0.000723692	0.000614957	0	0	0	0	0	0	0	0	0	0	0	0	0	0.000116822	0	0	1.77e-05	0	0.000237432
p__Actinobacteria g__Dermacoccus	0	0.00855892	0	0.00252446	0	0.0195414	0.00108401	0.00448585	0.0078868	0	0	0.00689588	0.0117464	0.0671239	0	0.000151172	0.00831149	0.0109616	0	0.067056	0.0277414	0.112676	0	0.0001354	0.000154321	0.0807036	0.0347371	0.138994	0.00194081	0.000495933	0.00338778	0.000520935	0	0	0	0	0.00381248	0.00946194	0.0064533	0.0021889	0	0.0108746	0.00739256	0.028257	0.000820832	0	0.00742068	0.0406608	0.000116657
p__Actinobacteria g__Dietzia	0	0	0.00427315	0.00331335	0	0.0149383	0	0	0	0.0158966	0.0875335	0	0.00757208	0.0023657	0	0.000127914	0	0	0	0.00148542	0	0	0	0	0.000367996	0.000880937	0.00271172	0	0.000603077	0.00173577	0	0	0	0	0	0.00278684	0	0	0	0.0335997	0.0362187	0	0.00144092	0.00643634	0.000415678	0.000797396	0	0	5.49e-05
p__Actinobacteria g__Eggerthella	0	0	0	0	0	0	0	0	0	0	0	0	0	0	0	0	0	0.00261136	0	0	0	0	0	0	0.000344255	0	0	0	0	0	0	0	0	0	0	0	0	0	0	0	0	0	0	0	7.37e-05	0	6.01e-05	0	0
p__Actinobacteria g__Euzebya	0	0	0	0	0	0	0	0	0	0	0	0	0	0	0	0	0	0	0	0	0	0	0	0	0	0	0	0	0.000142545	0	0	0	0	0	0	0	0	0	0	0	0	0	0	0.000164107	0	0	0	0	0
p__Actinobacteria g__Frankia	0	0	0	0	0	0	0	0	0	0	0	0	0	0	0	0	0	0	0	0	0	0	0	0	0	0	0	0	0	0	0	0	0	0	0	0	0	0	0	0	0	0	0	0	0	0	0	0	0
p__Actinobacteria g__Friedmanniella	0	0	0	0	0	0	0	0	0	0	0	0	0	0.000262856	0	0.000720972	0.000136414	0	8.32e-05	0	0	8.95e-05	0	0	0.00201804	0	0.000931023	0	0.00115133	0	0	0	0	0	0	0	0	0	0	0	0	0	0	0.00116544	0.000320966	0.000385626	0.00122676	0	0
p__Actinobacteria g__Frigoribacterium	0	0	0	0	0	0	0	0	0	0	0	0	0	0.000111515	0	0	0	0	0	0	0.0011751	0	0.000291068	0	0	0.00120395	0	0	0	0	0	0	0	0	0	0	0	0	0	0	0.000173295	0	0	0	0	0	0.000296969	0	0
p__Actinobacteria g__Gaiella	0	0	0	0	0	0	0	0	0	0	0	0	0	0	0	0	0	0	0	0	0	4.97e-05	0	0	0	0	0	0	0	0	0	0	0	0	0	0	0	0	0	0	0	0	0	6.12e-05	0	0.000196081	0	0	0
p__Actinobacteria g__Geodermatophilus	0	0	0	0	0	0	0	0	0	0	0	0	0	0	0	0	0	0	0	0	0	0	0	0	0	0	0	0	0	0	0	0	0	0	0	0	0	0	0	0	0	0	0	0	0	0	0	0	0
p__Actinobacteria g__Georgenia	0	0	0	0	0	0	0	0	0	0	0	0	0	0	0	8.14e-05	0.000214364	0	0	0	0	0	0	0	0.000296771	0	0.000198859	0	0	0	0	0	0	0	0	0	0	0	0	0	0	0	0	0	0	0	0	0	9.33e-05
p__Actinobacteria g__Gordonia	0	0	0	0.0459135	0.0369655	0.00555845	0.00661247	0.0110421	0	0	0.0030107	0	0.00252403	0.0155404	0	0.00134892	0.00383907	0.000151823	0	0	0	0.000865517	0.00167615	0.00264031	0.00268281	0.00191848	0.0273432	0.0201305	0.000723692	0.000634795	0	0	0	0.104439	0.0151111	0.00646309	0	0.0136986	0	0.00459669	0.00259943	0.00832948	0	0.0113234	0.00142593	0.00517654	0.00370504	0.000577535	0.000277232
p__Actinobacteria g__Humicoccus	0	0	0	0	0	0	0	0	0	0	0	0	0	0	0	9.3e-05	0	0	0	0	0	0	0	0	0	0	0	0	0.000164475	0	0	0	0	0	0	0	0	0	0	0	0	0	0	0	0	0	0	0	0
p__Actinobacteria g__Iamia	0	0	0	0	0	0	0	0	0	0	0	0	0	0	0	0	0	0	0	0	0	0	0	0	0	0	0	0	0	0	0	0	0	0	0	0	0	0	0	0	0	0	0	0	0	0	7.78e-05	0	0
p__Actinobacteria g__Ilumatobacter	0	0	0	0	0	0	0	0	0	0	0	0	0	0	0	0	0	0	0	0	0	0	0	0	5.94e-05	0	0	0	0	0	0	0	0	0	0	0	0	0	0	0	0	0	0	0	0	0	0	0	0
p__Actinobacteria g__Janibacter	0	0	0	0	0	0	0	0	0	0.00995394	0.0457181	0	0	0.0217533	0	0.0003256	0.000789251	0.005329	0	0.0210586	0.00365184	0.000338248	0.00110405	0.000451335	0	0.00145844	0.00389583	0	0.000932028	0	0	0	0	0	0	0	0.00296526	0.00303629	0	0	0.0157699	0	0	0.00964617	0	0.000359482	0.000208585	0.022226	3.57e-05
p__Actinobacteria g__Kineococcus	0	0	0	0	0	0	0	0	0	0	0	0	0	0	0	0.000186057	0	0	0	0	0	0	0	0	0.000166192	8.81e-05	0	0	0	0	0	0	0	0	0	0	0	0	0	0	0	0	0	0	0	0	0	0	0
p__Actinobacteria g__Knoellia	0	0	0	0	0	0	0	0	0	0	0	0	0	0	0	0	0	0	0	0	0	0	0	0	0	0	0	0	0.00013158	0	0	0	0	0	0	0	0	0	0	0	0	0	0	0.000172452	0	0	0	0	0
p__Actinobacteria g__Kocuria	0	0	0.00209468	0.0115178	0	0	0.00422764	0.0026455	0	0.0126281	0.00836307	0.0162199	0.018736	0.163058	0.00468493	0.00402349	0.0101628	0.0279962	0.00104549	0.0397627	0.0491734	0.00299449	0.0169723	0.000857536	0.00846391	0.0189597	0.0515407	0.318929	0.0270288	0.0136382	0.0116152	0.00651169	0.000573066	0.00347879	0	0	0.00790737	0.00564892	0.00183134	0.00952172	0	0.014808	0.0024433	0.0481196	0.00203103	0.00378436	0.0094323	0.0946694	0.0011501
p__Actinobacteria g__Kytococcus	0	0	0.00159196	0	0	0	0	0	0	0	0.0109277	0	0	0.000223029	0	0	0	0	0	0	0	0.000189021	0	0	0	0	0.000967179	0	0.00015351	0	0	0	0	0.00105876	0	0	0	0	0	0	0.0054588	0	0	0.000200266	0	0	0	0.000211293	7.14e-05
p__Actinobacteria g__Lapillicoccus	0	0	0	0	0	0	0	0	0	0	0	0	0	0	0	0	0	0	0	0	0	0	0	0	0.000237417	0	0	0	0	0	0	0	0	0	0	0	0	0	0	0	0	0	0	0	0	0	0	0	0
p__Actinobacteria g__Leifsonia	0	0	0	0	0	0	0	0	0	0	0	0	0	0	0	0	0.000194877	0	0	0	0	0	0	0	0	0	0	0	0	0	0	0	0	0	0	0	0	0	0	0	0	0	0	0	0	0	0	0	0
p__Actinobacteria g__Lentzea	0	0	0	0	0	0	0	0	0	0	0	0	0	0	0	0	0	0	0	0	0	0	0	0	0	0	0	0	0	0	0	0	0	0	0	0	0	0	0	0	0	0	0	0	0	0	0	0	0
p__Actinobacteria g__Leucobacter	0	0	0	0	0	0	0	0	0	0	0	0	0.0271818	0.00011948	0.00442734	8.14e-05	0	0	0	0	0	0	0	0	0.0011396	0	0	0	0.00010965	0	0	0	0	0	0	0	0	0	0	0	0	0	0.00657812	0	0.00252564	0	0	0	8.1e-05
p__Actinobacteria g__Luteococcus	0	0	0	0	0	0.000434254	0	0	0	0	0	0	0	0	0	0.000860515	0	0	0	0	0	0	0	0	0	0	0	0	0	3.97e-05	0	0	0	0	0	0	0	0	0	0	0	0	0	0	0	0	0	0.000245502	0.000134499
p__Actinobacteria g__Marmoricola	0	0	0	0	0	0	0	0	0	0	0	0	0	0	0	0.000127914	0	0	0	0	0	5.97e-05	0	0	0.0010565	8.81e-05	0	0	0.000932028	0	0	0	0	0	0	0	0	0	0	0	0	0	0	0	0	0	0.000251009	0	0
p__Actinobacteria g__Microbacterium	0	0	0	0	0	0	0	0	0	0	0	0	0	0.00372778	0	0.000558172	0.000623605	0	0	0.0111962	0.00124741	0.00112418	0	0.000609302	0.00213675	0.00204573	0.00533304	0.00395896	0.000701762	0.000426503	0	0	0	0.00529381	0	0	0	0	0	0.00164168	0	0	0	0.00216955	0.00429358	0.000718964	0.000798987	0	0.000216845
p__Actinobacteria g__Microbispora	0	0	0	0	0	0	0	0	0	0	0	0	0	0	0	0.00153497	0	0	0.000166328	0	0	0	0	0	0.000320513	0	0.000551383	0	0.000942993	0	0	0	0	0	0	0	0	0	0	0	0	0	0	0.000136292	0	0.00190199	0	0	9.06e-05
p__Actinobacteria g__Micrococcus	0	0	0	0	0	0.0118986	0	0.00299057	0	0.0673006	0.0307761	0	0	0.0259431	0.00212512	0.000941915	0.00848688	0.00476725	0.00355229	0.0651664	0.0051162	0.00460614	0.0309436	0.0312775	0.0030152	0.0131749	0.0278132	0.000714335	0.00285091	0.0125769	0	0	0.00659026	0	0	0.00504002	0	0	0.0026162	0.0595381	0.016463	0.00740398	0	0.0105974	0.00225203	0.00236604	0.00501665	0.0207047	0.00228236
p__Actinobacteria g__Microlunatus	0	0	0	0	0	0	0	0	0	0	0	0	0	3.98e-05	0	0.000313972	0.000535911	0	0	0	0	0.000308402	0	0.000744702	0.00121083	0.000156611	0	0.000318438	0.000197371	3.97e-05	0	0	0	0	0	0	0	0	0	0	0	0	0	8.07e-05	0	0.000745108	0	0	0
p__Actinobacteria g__Millisia	0	0	0	0	0	0	0	0	0	0	0	0	0	0	0	0	0	0	0	0	0	0.000189021	0	0	0	0	0.000144625	0	0	0	0	0	0	0	0	0	0	0	0	0	0	0	0	0	0	0.000562099	0	0	0
p__Actinobacteria g__Mobiluncus	0	0	0	0	0	0	0	0	0	0	0	0	0	0	0	0	0	0	0.000118806	0	0	0	0	0	0.000130579	0	0	0	0	0	0	0.000390701	0	0	0	0	0	0	0	0	0	0	0	0	7.89e-05	0	0	0	0
p__Actinobacteria g__Modestobacter	0	0	0	0	0	0	0	0	0	0	0	0	0	0	0	0.00234897	0	0	0	0	0	0	0	0	0.00014245	0	0	0	0.000120615	0	0	0	0	0	0	0	0	0	0	0	0	0	0	9.18e-05	0.000115758	0.000954261	0	0	0
p__Actinobacteria g__Mycetocola	0	0	0	0	0	0	0	0	0	0	0	0	0	0	0	0	0	0	0	0	0	0	0	0	0	0.000479621	0	0	0	0	0	0	0	0	0	0	0	0	0	0	0	0	0	0	0	0	0	0	0
p__Actinobacteria g__Mycobacterium	0	0	0.000837872	0	0	0.00321348	0	0	0.00997448	0	0	0	0	0.000167272	0.000418585	0.000220943	0.00424831	0.000683205	7.13e-05	0	0.00283832	0.0032233	0.000491805	0.0146909	0.000902184	0.00394464	0.00609232	0.00475076	0.000471496	0	0	0	0.00515759	0	0	0.00148236	0.0168032	0.00176529	0.0197959	0	0	0	0	0.0057215	0.0278978	0.00215689	0.0029308	0.00233831	0.000167437
p__Actinobacteria g__Nakamurella	0	0	0	0	0	0	0	0	0	0	0	0	0	0	0	0	0	0	0	0	0	0	0	0	0	0	0	0	0	0	0	0	0	0	0	0	0	0	0	0	0	0	0	0	0	0.000248369	0	0	0
p__Actinobacteria g__Nesterenkonia	0	0	0	0	0	0	0	0	0	0	0	0	0	0	0	0.000313972	0	0.000106276	0.000380178	0	0	0	0	0	0.000201804	0	0.000361562	0	0	0	0	0	0	0	0	0	0	0	0	0	0	0	0	0	0.000294658	0	0	0	0.000318405
p__Actinobacteria g__Nocardia	0	0	0	0	0	0	0	0	0	0	0	0	0	0	0	0	0	0	0	0	0	0	0	0	0	0	0	0	0	0	0	0	0	0	0	0	0	0	0	0	0	0	0	0	0.000315705	0	0	0	0
p__Actinobacteria g__Nocardioides	0	0	0	0	0	0	0	0	0	0	0	0	0	0.00035844	0.00122356	0.000116286	0	0	0	0	0	0.00038799	9.03e-05	0	0.000534188	0.000244705	0.00117508	0	0.00111843	0	0	0	0	0	0	0	0.00155323	0	0	0	0	0	0	0.000389407	0.000136805	0	0	0.000472894	0
p__Actinobacteria g__Nocardiopsis	0	0	0	0	0	0	0	0	0	0	0	0	0	0	0	0	0	0	0	0	0	0	0	0	0	0	0	0	0	0	0	0	0	0	0	0	0	0	0	0	0	0	0	0	0	0	0	0	0.000178417
p__Actinobacteria g__Olsenella	0	0	0	0	0	0	0	0	0	0	0	0	0	0	0	0	0	0	0	0	0	0	0	0	0	0	0	0	0	0	0	0	0	0	0	0	0	0	0	0	0	0	0	0	7.37e-05	0	0.000148484	0	0
p__Actinobacteria g__Ornithinimicrobium	0	0	0	0	0	0	0	0	0	0	0	0	0	0	0	0.000197686	0	0	0	0	0	0	0	0	0	9.79e-05	0	0	0	0	0	0	0	0	0	0	0	0	0	0	0	0	0	0	0	0.000967333	0	0	0
p__Actinobacteria g__Patulibacter	0	0	0	0	0	0	0	0	0	0	0	0	0	0.000127445	0	0	0	0	0	0	0	0	0	0	0	7.83e-05	0	0	8.77e-05	0	0	0	0	0	0	0	0	0	0	0	0	0	0	5.28e-05	0	0	0	0	0
p__Actinobacteria g__Phycicoccus	0	0	0	0	0	0	0	0	0	0	0	0	0	0	0	0	0	0	0	0	0	6.96e-05	0	0	0.000166192	0	0.000406758	0	0.000241231	0	0	0	0	0	0	0	0	0	0	0	0	0	0	0.000178015	0	0	0	0	0
p__Actinobacteria g__Pimelobacter	0	0	0	0	0	0	0	0	0	0	0	0	0	0	0	0	0	0	0	0	0	0	0	0	0	0	0	0	0	0	0	0	0	0	0	0	0	0	0	0	0	0	0	0	0	0	0	0	0
p__Actinobacteria g__Piscicoccus	0	0	0	0	0	0	0	0	0	0	0	0	0	0	0	0	0	0	0	0	0	0	0	0	0	0	0	0	0	8.93e-05	0	0	0	0	0	0	0	0	0	0	0	0	0	0.000250333	0	0	0	0	0
p__Actinobacteria g__Propionibacterium	0.246855	0.135151	0.0466695	0.0260334	0.587034	0.266111	0.56813	0.0323211	0.181744	0.326549	0.217997	0.0539044	0.212309	0.258802	0.134817	0.0501076	0.0840113	0.014985	0.251001	0.175785	0.171962	0.343451	0.0664539	0.0204455	0.087227	0.384695	0.1711	0.155407	0.201559	0.359443	0.376407	0.12242	0.0525788	0.00816759	0.795378	0.121554	0.483479	0.0611496	0.0925264	0.279742	0.0970453	0.0659417	0.0439795	0.532036	0.0957217	0.131531	0.089522	0.377514	0.417756
p__Actinobacteria g__Propionicimonas	0	0	0	0	0	0	0	0	0	0	0	0	0	0	0	0.000232572	0	0	0	0	0	0.00012933	0	0	0.000189934	0	0	0	0.00015351	0	0	0	0	0.000831884	0	0	0	0	0	0	0	0	0	8.62e-05	4.74e-05	0.000496739	0	0	0
p__Actinobacteria g__Propionimicrobium	0	0	0.00117302	0.0058378	0	0	0.00130081	0	0	0	0	0	0	0	0	0	0	0	0	0	0	0	0	0	0	0	0	0	0.00013158	5.95e-05	0	0.000195351	0	0	0	0.00367625	0	0	0	0	0	0	0	0	0	0	0	0	0
p__Actinobacteria g__Pseudoclavibacter	0	0	0.00335149	0	0	0	0	0	0	0	0	0	0	0	0.000772773	0	0	0	0.000118806	3.03e-05	0	0	0	0	0	0.000274069	0	0	0.000285091	0	0	0	0	0	0	0	0	0	0	0	0	0	0	0.000133511	0	0	0	0	0.000558582
p__Actinobacteria g__Pseudonocardia	0	0	0	0	0	0	0	0	0	0	0	0	0	0	0	0	0.000175389	0	0	0.0047594	0	0	0	0.000541602	0.000261159	0.00086136	0.00122027	0.000826219	0.000482461	0	0	0	0	0	0	0	0	0	0	0	0	0	0	4.45e-05	0	0	0.00010606	0	0
p__Actinobacteria g__Quadrisphaera	0	0	0	0	0	0	0	0	0	0	0	0	0	0	0	0	0	0	0	0	0	0	0	0	0	0	0	0	0	0	0	0	0	0	0	0	0	0	0	0	0	0	0	0	0	0	0	0	0
p__Actinobacteria g__Rathayibacter	0	0	0	0	0	0	0	0	0	0	0	0	0	0	0	0	0	0	0	0	0	0	0	0	0.000546059	0.00136056	0	0	0.000252196	0	0	0	0	0	0	0	0	0	0	0	0	0	0	0	0	0	0	0	0
p__Actinobacteria g__Rhodococcus	0	0	0	0.000788892	0	0.00607956	0.00661247	0.000920175	0.0630944	0	0	0	0	0.000772637	0	0.000197686	0	0.000318829	0	0	0	0.00077598	0	0.000293368	0.00157882	0.0130868	0.000804476	0.00116187	0.00171054	0.000228129	0	0	0	0.133933	0	0	0	0	0.224209	0	0	0	0	0.00167723	0.00143646	0.000464058	0.000201515	0	0
p__Actinobacteria g__Rothia	0.00745084	0	0	0.00347113	0.00648276	0	0	0.0148378	0.00336349	0.00341703	0.014273	0.0119464	0	0.00192761	0.0027369	0.0629455	0.0484463	0.000227735	0.00449086	0.0035064	0.00109375	0.00434748	0.0346472	0.0146684	0.0080603	0.00361184	0.00560422	0.00136842	0.00438601	0.0146895	0	0	0.00229226	0.00272253	0	0	0	0.0218896	0.00671492	0	0	0	0.000689137	0.0027481	0.00209418	0.0333926	0.0233085	0.00498853	0.00345442
p__Actinobacteria g__Rubrobacter	0	0	0	0	0	0	0	0	0	0	0	0	0	0	0	0	0	0	0	0	0	0	0	0	0	0	0	0	0	0	0	0	0	0	0	0	0	0	0	0	0	0	0	0	0	0	0	0	1.37e-05
p__Actinobacteria g__Saccharopolyspora	0	0	0	0	0	0	0	0	0	0	0	0	0	0	0	0	0	0	0	0.00408238	0	0	0	0	0	0	4.52e-05	0	0	0	0	0	0	0	0	0	0	0	0	0	0	0	0	0	0	0	0	0	0
p__Actinobacteria g__Salinibacterium	0	0	0	0	0	0	0	0	0	0	0	0	0	0	0	0	0.000175389	0	0	0	0	0	0	0	0	0.00010767	0	0	0	0	0	0	0	0	0	0	0	0	0	0	0	0	0	0	0	0	0	0	0
p__Actinobacteria g__Sanguibacter	0	0	0	0	0	0	0	0	0	0	0	0	0	0	0	5.81e-05	0	0	0	0	0	0	0.00041151	0	0	0	0	0	0	0	0	0	0	0	0	0	0	0	0	0	0	0	0	8.34e-05	0.000468295	0	0	0	6.59e-05
p__Actinobacteria g__Saxeibacter	0	0	0	0	0	0	0	0	0	0	0	0	0	0	0	0	0	0	0	0	0	0	0	0	0	0.000283857	0	0.000258193	0	4.96e-05	0	0	0	0	0	0	0	0	0	0	0	0	0	0	0	0	0	0	0
p__Actinobacteria g__Scardovia	0	0	0	0	0	0	0	0	0	0	0	0	0	0	0	0	1.95e-05	0	0	0	0	0	0	0	0	0	0	0	0	0	0	0	0	0	0	0	0	0	0	0	0	0	0	0	0	0	0	0	0
p__Actinobacteria g__Schumannella	0	0	0	0	0	0	0	0	0	0	0	0	0	0	0	0	0	0	0	0	0	0.000218866	0	0	0	0	0	0	0	0	0	0	0	0	0	0	0	0	0	0	0	0	0	0	0	0	0	0	0
p__Actinobacteria g__Serinicoccus	0	0	0	0	0	0	0	0	0	0	0	0	0	0	0	0	0	0	0	0	0	0	0	0	0	0	0	0	0	0	0	0	0	0	0	0	0	0	0	0	0	0	0	0.000100133	0	0	0	0	0
p__Actinobacteria g__Smaragdicoccus	0	0	0	0	0	0	0	0	0	0	0	0	0	0	0	0	0	0	0	0	0	0	0	0	0	0	0	0	0	0	0	0	0	0	0	0	0	0	0	0	0	0	0	0.00016967	0	0	0	0	0
p__Actinobacteria g__Solirubrobacter	0	0	0	0	0	0	0	0	0	0	0	0	0	0	0	0	0	0	0	0	0	0	0	0	0	0	0	0	6.58e-05	0	0	0	0	0	0	0	0	0	0	0	0	0	0	0	0	0	0	0	0
p__Actinobacteria g__Streptomyces	0	0	0	0	0	0	0	0	0	0	0	0	0	0	0	0.000220943	0	0	0	0.00345587	0	0.000109433	0	0	0	0.00010767	0	0	0	0	0	0	0	0	0	0	0	0	0	0	0	0	0	0	0.000284134	0.000516347	0	0	0.000249783
p__Actinobacteria g__Subtercola	0	0	0	0	0	0	0	0	0	0	0	0	0	0	0	0	0	0	0	0.00101049	0	0	0	0	0	0	0	0	0	0	0	0	0	0	0	0	0	0	0	0	0	0	0	0	0	0	0	0	0
p__Actinobacteria g__Terracoccus	0	0	0	0	0	0	0	0	0	0	0	0	0	0	0	0	0.000214364	0	0	0	0	0.00012933	0	0	0.00084283	0	0	0	0	0	0	0	0	0	0	0	0	0	0	0	0	0	0	0.000147418	0	0.00047713	0	0	0
p__Actinobacteria g__Tessaracoccus	0	0	0	0	0	0	0	0	0	0	0	0	0	0	0	0.0001628	0	0	0	0	0	0	0	0	0	0	0	0	0	0	0	0	0	0	0	0	0	0	0	0	0	0	0	0.000125167	0.00148907	0.000490202	0	0	0
p__Actinobacteria g__Trueperella	0	0	0	0	0	0	0	0	0	0	0	0	0	0	0	0	0	0	0	0	0	0	0	0	0	0.00010767	0	0	0	0	0	0	0	0	0	0	0	0	0	0	0	0	0	6.4e-05	0.000147329	0	0	0	0
p__Actinobacteria g__Tsukamurella	0	0	0	0	0	0	0	0	0	0	0	0	0	0	0	0	0	0	0	0	0	0	0	0	0	0.0036412	0.000325406	0	0	0	0	0	0	0.000302503	0	0	0	0	0	0	0	0	0	5.28e-05	0.000368322	0	0	0	0
p__Actinobacteria g__Varibaculum	0	0.00218949	0	0	0	0	0	0	0	0	0	0	0	0	0	0	0	0	3.56e-05	0	0.000831608	0	0	0	0	9.79e-05	0	0.00141146	0	0.000436421	0	0	0	0	0	0.001008	0	0.000353057	0	0	0	0	0	0.000152981	8.42e-05	0	0	0	0.000127637
p__Actinobacteria g__Virgisporangium	0	0	0	0	0	0	0	0	0	0	0	0	0	0	0	0	0	0	0	0	0	0	0	0	0	0	0	0	0	0	0	0	0	0	0	0	0	0	0	0	0	0	0	0	0	0	0	0	0
p__Actinobacteria g__Williamsia	0	0	0	0.00236668	0	0.000260552	0.00487805	0.00460087	0.00104384	0	0	0	0	0.0659848	0	0.000220943	0.000321547	0	4.75e-05	0	0.0053241	0.000198969	0	0	0.000735992	0.00301476	0.0139473	6.89e-05	0	0	0	0	0	0.00310066	0	0	0	0.00649626	0.000959274	0.000985006	0	0	0	0.0447123	0.000489342	0.000418306	0.000134343	0	0
p__Actinobacteria g__Xylanimicrobium	0	0	0	0	0	0	0	0	0	0	0	0	0	0	0	0	0	0	0	0	0	0	0	0	0	0	0	0	0	0	0	0	0	0	0	0	0	0	0	0	0	0	0	0	0	0	0	0	0
p__Actinobacteria g__Yaniella	0	0	0	0	0	0	0	0	0	0	0	0	0	0	0	0	0	0	0.000285134	0	0	0	0	0	0	4.89e-05	0	0	0	0	0	0	0	0	0	0	0	0	0	0	0	0	0	0	0	0	0	0	4.12e-05
p__Actinobacteria g__Yonghaparkia	0	0	0	0	0	0	0	0	0	0	0	0	0	0	0	0	0	0	0	0	0	0	0.0001907	0	0	0	0	0	0	0	0	0	0	0	0	0	0	0	0	0	0	0	0	0	0	0	0	0	0
p__Actinobacteria g__Zimmermannella	0	0	0	0	0	0	0	0	0	0	0	0	0	0	0	0	0	0	0	0	0	0	0	0	0	0	0	0	0	0	0	0	0.000716332	0	0	0	0	0	0	0	0	0	0	0	0	0	0	0	0
p__Actinobacteria o__0319-7L14	0	0	0	0	0	0	0	0	0	0	0	0	0	0	0	0	0	0	0	0	0	0	0	0	0	0	0	0	0	0	0	0	0	0	0	0	0	0	0	0	0	0	0	5.56e-05	0	0	0	0	0
p__Actinobacteria o__Acidimicrobiales	0	0	0	0	0	0	0	0	0	0	0	0	0	0.000366405	0	0	0	0	0	0	0	0.00025866	0	0	0.00070038	0	0	0	5.48e-05	0	0	0	0	0	0	0	0	0	0	0	0	0	0	0.000342122	0	0.0019412	0	0	1.92e-05
p__Actinobacteria o__Actinomycetales	0	0	0.000670297	0	0	0	0	0	0	0	0	0	0	0.000230995	0	0.000255829	0	0	0.000534626	0.00102059	0	0.000109433	0	0	0.00458215	0.000313222	0.00028925	0.000490567	0.000307021	6.94e-05	0	0	0	0	0	0	0	0	0	0	0	0	0	0.000372718	0	0.00103923	0	0.000134825	0.000141361
p__Actinobacteria o__Gaiellales	0	0	0	0	0	0	0	0	0	0	0	0	0	3.98e-05	0	0	0	0	0	0	0	0	0	0	9.5e-05	0	0	0	0	0	0	0	0	0	0	0	0	0	0	0	0	0	0	2.5e-05	0	0	0	0	0
p__Actinobacteria o__Solirubrobacterales	0	0	0	0	0	0	0	0	0	0	0	0	0	0.000207099	0	0.000186057	0	0	0	0	0	0.000179072	0	0.000112834	0.000759734	0	0	0.000137703	0.000285091	0	0	0	0	0	0	0	0	0	0	0	0	0	0	0.00026424	0	0.000385626	0	0	0
p__Armatimonadetes c__0319-6E2	0	0	0	0	0	0	0	0	0	0	0	0	0	0	0	0	0	0	0	0	0	0	0	0	0	0	0	0	0	0	0	0	0	0	0	0	0	0	0	0	0	0	0	0	0	0	0	0	0
p__Armatimonadetes f__Armatimonadaceae	0	0	0	0	0	0	0	0	0	0	0	0	0	0	0	0	0	0	0	0	0	0	0	0	4.75e-05	0	0	0	0	0	0	0	0	0	0	0	0	0	0	0	0	0	0	0.000136292	0	0	0	0	0
p__Armatimonadetes g__CL0-1	0	0	0	0	0	0	0	0	0	0	0	0	0	9.56e-05	0	0	0	0	0	0	0	0	0	0	0	0	0	0	0	0	0	0	0	0	0	0	0	0	0	0	0	0	0	0	0	0	0	0	0
p__Armatimonadetes o__FW68	0	0	0	0	0	0	0	0	0	0	0	0	0	0	0	0	0	0	0	0	0	0	0	0	0	0	0	0	0	0	0	0	0	0	0	0	0	0	0	0	0	0	0	0	0	0	0	0	0
p__Bacteroidetes	0	0	0	0.0044178	0	0	0	0.00437083	0	0	0	0	0	0	0	0	0	0	0	0	0	0	0	0	0	5.87e-05	0	0.000154916	0.00013158	0	0	0	0	0.00279816	0	0	0	0.00317752	0	0	0	0	0	0	1.05e-05	0	0	0	0
p__Bacteroidetes c__BME43	0	0	0	0	0	0	0	0	0	0	0	0	0	0	0	0	0	0	0	0	0	0	0	0	0	0	0	0	0	0	0	0	0	0	0	0	0	0	0	0	0	0	0	0	0	0	0	0	0
p__Bacteroidetes c__Flavobacteriia	0	0	0	0	0	0	0	0	0	0	0	0	0	0	0	0	0	0	0	0	0	0	0	0	0	0	0	0	0	0	0	0	0	0	0	0	0	0	0	0	0	0	0	0	0	0	0	0	0
p__Bacteroidetes f__[Barnesiellaceae]	0	0	0	0	0	0	0	0	0	0	0	0	0	0	0	0	0	0	0	0	0	0	0	0	0	0	0.000650812	0	4.39e-05	3.97e-05	0	0	0	0	0	0	0	0	0	0	0	0	0	0.000172452	0	0	0	0	0
p__Bacteroidetes f__[Weeksellaceae]	0	0	0	0	0.00110345	0	0	0	0	0.00103996	0	0.000874126	0.00126201	0.00124259	0.00545771	0.00111634	0.000155901	0	0.00021385	0	0.00113894	0.000427784	0	0.000270801	0.00512821	0	0.000244055	0	0.000581147	0.000962111	0	0	0	0	0.00266667	0	0	0.00296568	0	0.000985006	0	0.00277649	0.000939732	0.000425566	0	0.000418306	0.000286363	0	0.000367813
p__Bacteroidetes f__Bacteroidaceae	0	0	0	0	0	0	0	0	0	0	0	0	0	0	0	0	0	0	0	0	0	0	0	0	0	0	0	0	0	0	0	0	0	0	0	0	0	0	0	0	0.00407244	0	0	0	0	0	0	0	0
p__Bacteroidetes f__Chitinophagaceae	0	0	0	0	0	0	0	0	0	0	0	0	0	0.000390301	0	0.000197686	3.9e-05	0	0	0	0	0.00012933	0	0	0.000356125	0.000959242	0	0	0.000241231	3.97e-05	0	0	0	0	0	0	0	0	0	0	0	0	0	0.000397751	0.000194685	0	0	0	5.49e-05
p__Bacteroidetes f__Cryomorphaceae	0	0	0	0	0	0	0	0	0	0	0	0	0	0	0	0	0	0	0	0	0	0	0	0	0	0	0	0	0	0	0	0	0	0	0	0	0	0	0	0	0	0	0	0	0	0	0	0	0
p__Bacteroidetes f__Cytophagaceae	0	0	0	0	0	0.00503735	0	0	0	0	0	0	0	0	0	0	0	0	0	0	0	0	0	0	0	0	0	0	0.000142545	0	0	0	0	0	0	0	0	0	0	0	0.00684516	0	0	0	0	0	0.000233333	0	0
p__Bacteroidetes f__Flammeovirgaceae	0	0	0	0	0	0	0	0	0	0	0	0	0	0	0	0	0.00025334	0	0	0	0	0	0	0	0.0002849	5.87e-05	0	0	0	0	0	0	0	0	0	0	0	0	0	0	0	0	0	0	0	0	0	0	0
p__Bacteroidetes f__Flavobacteriaceae	0	0	0	0	0	0	0	0	0	0	0	0	0	0	0	0	0	0	0	0	0	0	0	0	3.56e-05	0.000166399	0	0	0.000317986	0	0	0	0	0	0	0	0.00141203	0	0	0	0	0	0	0.000152981	0	0	0	0	0.000102933
p__Bacteroidetes f__p-2534-18B5	0	0	0	0	0	0	0	0	0	0	0	0	0	0	0	0	0	0	0	0	0	0	0	0	0	0	0	0	0	0	0	0.000586052	0	0	0	0	0	0	0	0	0.00147301	0	0	0	0	0	0	0	0
p__Bacteroidetes f__Porphyromonadaceae	0.00146574	0	0	0	0	0	0	0	0	0	0	0	0	0	0	0	0	0	0	0	0	0	0	0	0	0	0	0	0	0	0	0	0	0	0	0	0	0	0	0	0	0	0	0	0	0	0	0	0
p__Bacteroidetes f__Prevotellaceae	0	0	0	0	0	0	0	0	0	0	0	0	0	0	0	0	0	0	0	0	0	0	0	0	0	0	0	0	0	0	0	0	0	0	0	0	0	0	0	0	0	0	0	0	0	0	0	0	0
p__Bacteroidetes f__RF16	0	0	0	0	0	0	0	0	0	0	0	0	0	0	0	0	0	0	0	0	0	0	0	0	0	0	0	0	0	0	0	0	0	0	0	0	0	0	0	0	0.00606533	0	0	0	0	0	0	0	0
p__Bacteroidetes f__Rhodothermaceae	0	0	0	0	0	0	0	0	0	0	0	0	0	0	0	0.000116286	0	0	0	0	0	0	0	0	7.12e-05	0	0	0	0	0	0	0	0	0	0	0	0	0	0	0	0	0	0	0	0	0	0	0	0
p__Bacteroidetes f__Rikenellaceae	0	0	0	0	0	0	0	0	0	0	0	0	0	0	0	0	0	0	0	0	0	0	0	0	0.000367996	7.83e-05	0	0	0	0	0	0	0	0	0	0	0	0	0	0	0	0	0	8.34e-05	0	0	0	0	2.74e-05
p__Bacteroidetes f__S24-7	0	0	0	0	0	0	0	0	0	0	0	0	0.000873702	0	0	0	0	6.07e-05	4.75e-05	0	0	0	0	0	0.000106838	0	0	0	0	0	0	0	0	0	0	0	0	0	0	0	0	0	0	0	0	0	0	0	0
p__Bacteroidetes f__Saprospiraceae	0	0	0	0	0	0	0	0	0	0	0	0	0	0	0	0	0	0	0	0	0	0	0	0	0.000474834	0	0	0	0	0	0	0	0	0	0	0	0	0	0	0	0	0	0	0	0	0	0	0	4.94e-05
p__Bacteroidetes f__Sphingobacteriaceae	0	0	0	0	0	0	0	0	0	0	0	0	0	0	0	9.3e-05	0	0	0	0	0	7.96e-05	0	0	0.000273029	0.000137035	0.000705047	0	0	0	0	0	0	0	0	0	0	0	0	0	0	0	0	0	4.21e-05	0	0	0	0
p__Bacteroidetes g__[Prevotella]	0.00427507	0	0.000670297	0	0	0	0	0	0	0	0	0	0.000388312	0.00047792	0.00165824	0.000639572	0.000545655	0	0.00706894	0.00257675	0	0.00202949	0	0.00166994	0.000961538	7.83e-05	0.0049534	0	0.000526322	0.000585201	0.0015729	0	0.00315186	0	0	0	0	0	0	0	0.000519886	0	0	0.000336559	0.000578792	0.000653603	0.00159797	0.00376102	0.00225217
p__Bacteroidetes g__5-7N15	0	0	0	0	0	0	0	0	0	0	0	0	0	0	0	0	0	0	0	0	0	0	0	0	0	0	0	0	0	0	0	0	0	0	0	0	0	0	0	0	0.00389914	0	0	0	0	0	0	0	0
p__Bacteroidetes g__Adhaeribacter	0	0	0	0	0	0	0	0	0	0	0	0	0	4.78e-05	0	0	0	0	0	0	0	0	0	0	2.37e-05	0	0	0	0.00010965	0	0	0	0	0	0	0	0	0	0	0	0	0	0	0.000141855	0	0	9.55e-05	0	6.72e-05
p__Bacteroidetes g__Alistipes	0	0	0	0	0.000965517	0.000260552	0	0	0	0	0.00200714	0	0	0	0	0	0.000107182	0.00294537	5.94e-05	0	0	0	0	0	0.00128205	4.89e-05	0.000470031	0	0.00010965	0	0	0.000716286	0	0	0	0	0	0	0	0	0	0.000694123	0	0	0.000205208	0	0	0	0
p__Bacteroidetes g__Bacteroides	0.00451936	0.0185111	0.00536238	0	0	0	0.000325203	0	0	0	0.00223015	0.00514763	0	0.000501816	0.0144573	5.81e-05	0.00288418	0.0246409	0.000130686	0	0.00131973	0.0039197	0	0	0.0225071	0.000313222	0.000786398	0.000163522	0.00106361	0.000238048	0.0106473	0.0464283	0.000859599	0.000605006	0	0	0	0	0	0.00175112	0.00797158	0.00323924	0	0.00165498	0.00521965	0.000437914	0.00197626	0	0.000705433
p__Bacteroidetes g__Bergeyella	0	0	0	0	0	0.000521105	0	0	0	0	0	0	0	0	0	0	0	0	0	0	0	0.000149227	0	0	0.00503324	0	0	0	0	0.000128943	0	0	0	0	0	0	0	0	0	0	0	0	0	0	8.94e-05	0	0	0	0
p__Bacteroidetes g__Butyricimonas	0	0	0	0	0	0	0	0	0	0	0	0	0	0	0	0	0	0	0	0	0	0	0	0	0	0	0	0	0	0	0	0	0	0	0	0	0	0	0	0	0	0	0	0	0	0	0	0	0.000144106
p__Bacteroidetes g__Candidatus Azobacteroides	0	0	0	0	0	0	0	0	0	0	0	0	0	0	0	0	0	0	0	0	0	2.98e-05	0	0	0	0	0	0	0	0	0	0	0	0	0	0	0	0	0	0	0	0	0	0	0	0	0	0	0
p__Bacteroidetes g__Capnocytophaga	0.0183217	0.0017914	0.00167574	0	0.0057931	0.00703491	0.000758808	0.0302507	0.0306193	0.0022285	0	0.00213675	0.00844578	0.00103549	0	0.00893075	0.00205595	0	0.00193653	0.00352661	0.0051162	0.00125351	0.00129475	0.00180534	0.00364435	0.000362163	0.000696007	0.0012049	0.00108554	0.00405673	0.0136721	0.00319073	0.00429799	0.000453755	0.00444444	0.000296472	0	0.0245728	0.0131682	0.00240779	0	0.0080981	0	0.00209723	0.00114706	0.00407195	0.00160858	0	0.000857773
p__Bacteroidetes g__CF231	0	0	0	0	0	0	0	0	0	0	0	0	0	0	0	0	0	0	0	0	0	0	0	0	0	0	0	0	0	0	0	0	0	0.000605006	0	0	0	0	0	0	0	0	0	0	0	0	0	0	0
p__Bacteroidetes g__Chitinophaga	0	0	0	0	0	0	0	0	0	0	0	0	0	0	0	0.000395372	0	0	0	0	0	0	0	0	0	0	0	0	0	0	0	0	0	0	0	0	0	0	0	0	0	0	0	6.95e-05	0	0	0	0	0
p__Bacteroidetes g__Chryseobacterium	0.00378649	0	0.000502723	0.00820448	0	0.000521105	0	0	0.00220367	0	0	0	0	0.00610145	0.0156647	0.0001628	0.003956	0.000106276	0.000534626	0.0295164	0	0.00122366	0	0	0.00445157	0.00431659	0.00200667	5.16e-05	0.000285091	0.000674469	0.00568663	0	0	0.00552068	0	0	0	0.00324813	0.0100288	0	0	0	0	0.00139908	0.0178794	0.000588243	0.00190201	0.00191371	0.000752095
p__Bacteroidetes g__Cloacibacterium	0	0	0	0	0	0	0	0	0	0	0	0	0	7.97e-05	0	0.000267457	0.000350778	0	0	0	0	0	0	0	0	0	0	0	0	0	0	0	0	0	0	0	0	0	0	0	0	0	0	0.000361592	0	0	7.78e-05	0	0
p__Bacteroidetes g__Coccinimonas	0	0	0	0	0	0	0	0	0	0	0	0	0	0	0	0	0	0	0	0	0	0	0	0	0	0	0	0	0	0	0	0	0	0	0	0	0	0	0	0	0	0	0	0	0	0	0	0	0
p__Bacteroidetes g__Crocinitomix	0	0	0	0	0	0	0	0	0	0	0	0	0	0	0	0	0	0	0	0	0	0	0	0	0.000201804	0	0	0	0	0	0	0	0	0	0	0	0	0	0	0	0	0	0	0	0	0	0	0	0
p__Bacteroidetes g__Cytophaga	0	0	0	0	0	0	0	0	0	0	0	0	0	0	0	0	0	0	0	0	0	0	0	0	0	0	0	0	0	0	0	0	0	0	0	0	0	0	0	0	0	0	0	0	0	0	0.000215656	0	0
p__Bacteroidetes g__Dyadobacter	0.000366435	0	0	0	0	0	0	0	0	0	0	0	0	0	0	0	0	0	0	0	0	6.96e-05	0	0	0	0.000871148	6.33e-05	0	0	0	0	0	0	0	0	0	0	0	0	0	0	0	0	0.000122385	0	0	0	0	0
p__Bacteroidetes g__Dysgonomonas	0	0	0	0	0	0	0	0	0	0	0	0	0	0	0	0	0	0	0	0	0	0	0	0	0	0	0	0	0	0	0	0	0	0	0	0	0	0	0	0	0	0	0	0	0	0	0	0	4.8e-05
p__Bacteroidetes g__Elizabethkingia	0	0	0	0	0	0	0	0	0	0	0	0	0	0	0	0	0	0	0	0	0	4.97e-05	0	0	0.000391738	8.81e-05	0	0	0	0	0	0	0	0	0	0	0	0	0	0	0	0	0	0	0	0	0	0	2.47e-05
p__Bacteroidetes g__Ferruginibacter	0	0	0	0	0	0	0	0	0	0	0	0	0	0	0	0	0	0	0	0	0	8.95e-05	0	0	0	0	0	0	0	0	0	0	0	0	0	0	0	0	0	0	0	0	0	0	0	0	0	0	0
p__Bacteroidetes g__Flavihumibacter	0	0	0	0	0	0	0	0	0	0	0	0	0	0	0	0	0	0	0	0	0	0	0	0	0	0	0	0	0	0	0	0	0	0	0	0	0	0	0	0	0	0	0	0	0	0	0	0	0
p__Bacteroidetes g__Flavisolibacter	0	0	0	0	0	0	0.000758808	0	0	0	0	0	0	0	0	3.49e-05	0	0	0	0	0	0	0	0	0	0	0.000253094	0	0.000438601	0	0	0	0	0	0	0	0	0	0	0	0	0	0	0.000219737	0	0	0.000123737	0	0
p__Bacteroidetes g__Flavobacterium	0.00806156	0	0	0.00268223	0	0.00208442	0.00140921	0	0	0	0	0.00165113	0.000679546	0.000382336	0	0.000465143	0.000175389	0	0	0	0	0.00125351	0	6.77e-05	0.000961538	0.00399358	0.000903906	0.00050778	0.000350881	0.000267804	0.00568663	0	0.0012894	0.00718445	0	0	0	0.00289507	0.00200576	0	0.000953124	0.000694123	0	9.46e-05	0.000515651	0	0	0	0.00020861
p__Bacteroidetes g__Flectobacillus	0	0	0	0	0	0	0	0	0	0	0	0	0	0	0	0	0	0	0	0	0	0	0	0	0	0	0	0	0	0	0	0	0	0	0	0	0	0	0	0	0	0	0	0	0	0	0	0	0
p__Bacteroidetes g__Fluviicola	0	0	0	0	0	0	0	0	0	0	0	0	0	8.76e-05	0	0	0	0	0	0	0	0	0	0	0	0.000254493	0	0	0	0	0	0	0	0	0	0	0	0	0	0	0	0	0	7.79e-05	0	0	0	0	0
p__Bacteroidetes g__Fulvibacter	0	0	0	0	0	0	0	0	0	0	0	0	0	0	0	0	0	0	0	0	0	0	0	0	0.000178063	0	0	0	0	0	0	0	0	0	0	0	0	0	0	0	0	0	0	0	0	0	0	0	0
p__Bacteroidetes g__Gaetbulibacter	0	0	0	0	0	0	0	0	0	0	0	0	0	0	0	0	0	0	0	0	0	0	0	0	0	0	0	0	0	0	0	0	0	0	0	0	0	0	0	0	0	0	0	0	0	0	0	0	3.57e-05
p__Bacteroidetes g__Gramella	0	0	0	0	0	0	0	0	0	0	0	0	0	0	0	0	0	0	0	0	0	0	0	0	0.000166192	0	0	0	0	0	0	0	0	0	0	0	0	0	0	0	0	0	0	0	0	0	0	0	0
p__Bacteroidetes g__human	0	0	0	0	0	0	0	0	0	0	0	0	0	0	0	0	0	0	0	0	0	0	0	0	0	0	0	0	0	0	0	0	0	0	0	0	0	0	0	0	0	0	0	0	0	0	0	0	0.000621714
p__Bacteroidetes g__Hymenobacter	0	0	0	0	0	0	0	0	0	0	0	0	0	0.000262856	0	0.000290715	0.000263084	0	0	0.000808391	0	0.000656599	0	0	0.0010565	0.000332798	0.000650812	0	0.000405706	0	0	0	0	0.000378129	0	0	0	0	0	0	0	0	0	0.000567422	0.000115758	7.19e-05	9.19e-05	0.000187145	0.000245666
p__Bacteroidetes g__KSA1	0	0	0	0	0	0	0	0	0	0	0	0	0	0	0	0	0	0	0	0	0	0	0	0	0.000106838	0	0	0	0	0	0	0	0	0	0	0	0	0	0	0	0	0	0	0	0	0	0	0	0
p__Bacteroidetes g__Larkinella	0	0	0	0	0	0	0	0	0	0	0	0	0	9.56e-05	0	0	0	0	0	0	0	0	0	0	0	0	0	0	0	0	0	0	0	0	0	0	0	0	0	0	0	0	0	0	0	0	0	0	0
p__Bacteroidetes g__Leadbetterella	0	0	0	0	0	0	0	0	0	0	0	0	0	0	0	0	0	0	0	0	0	0	0	0	0	4.89e-05	0	0	0	0	0	0	0	0	0	0	0	0	0	0	0	0	0	0	0	0	0	0	0
p__Bacteroidetes g__Lewinella	0	0	0	0	0	0	0	0	0	0	0	0	0	0	0	0	0	0	0	0	0	0	0	0	0	0	0	0	0	0	0	0	0	0	0	0	0	0	0	0	0	0	0	0	0	0	0	0	0
p__Bacteroidetes g__Lutimonas	0	0	0	0	0	0	0	0	0	0	0	0	0	0	0	0	0	0	0	0	0	0	0	0	5.94e-05	0	0	0	0	0	0	0	0	0	0	0	0	0	0	0	0	0	0	0	0	0	0	0	0
p__Bacteroidetes g__Mesonia	0	0	0	0	0	0	0	0	0	0	0	0	0	0	0	0	0	0	0	0	0	0	0	0	0	0	0	0	0	0	0	0	0	0	0	0	0	0	0	0	0	0	0	0	0	0	0	0	0
p__Bacteroidetes g__Mucilaginibacter	0	0	0	0	0	0	0	0	0	0	0	0	0	0	0	0	0	0	0	0	0	7.96e-05	0	0	0	0	0	0	0	0	0	0	0	0	0	0	0	0	0	0	0	0	0	0	0	0	0	0	0
p__Bacteroidetes g__Muricola	0	0	0	0	0	0	0	0	0	0	0	0	0	0	0	0	0	0	0	0	0	0	0	0	0	0	0	0	0	0	0	0	0	0	0	0	0	0	0	0	0	0	0	0	0	0	0	0	0
p__Bacteroidetes g__Myroides	0	0	0	0	0	0	0	0	0	0	0	0	0	0	0	0	0	0	0	0	0	4.97e-05	0	0	0	0	0	0	0	0	0	0	0	0.000680632	0	0	0	0	0	0	0	0	0	0.000197485	0	0	0	0	0
p__Bacteroidetes g__Niabella	0	0	0	0	0	0	0	0	0	0	0	0	0	0	0	0	0	0	0	0	0	0	0	0	0	0	0	0	0	0	0	0	0	0	0	0	0	0	0	0	0	0	0	0	0	0	0	0	0
p__Bacteroidetes g__Odoribacter	0	0	0	0	0	0	0	0	0	0	0.00200714	0.000679876	0	0	0	0	0	0.000182188	0	0	0	9.95e-05	0	0	0.000379867	0	0	0	0.000142545	0	0	0.00214886	0	0	0	0	0	0	0	0	0.000606533	0	0	0	0.000320966	0	0	0	0
p__Bacteroidetes g__Paludibacter	0	0	0	0	0	0	0	0	0.000927859	0	0	0.00106838	0	0.000135411	0	0	0	0	5.94e-05	0	0	0	0	0	0	0	0.000244055	0.000748761	0	0.000228129	0	0	0	0	0	0	0	0.00049428	0.00313944	0	0.00147301	0	0	0	0	0	0	0	0
p__Bacteroidetes g__Parabacteroides	0	0.00437898	0	0	0	0	0	0	0	0	0	0	0	0	0	0	0	0.00315793	8.32e-05	0	0	9.95e-05	0	0	0.00322887	8.81e-05	0	0	0	2.98e-05	0	0	0	0.000529381	0	0	0	0	0	0	0.0018196	0	0	1.39e-05	0.000310443	0.000228761	0.000173232	4.02e-06	0.000723274
p__Bacteroidetes g__Paraprevotella	0	0	0	0	0	0	0	0	0	0	0	0	0	0	0	0	0	0	4.75e-05	0	0	0	0	0	0	0	0	0	0	0	0	0	0	0	0	0	0	0	0	0	0	0	0	0	0	0	0	0	5.35e-05
p__Bacteroidetes g__Parasegitibacter	0	0	0	0	0	0	0	0	0	0	0	0	0	0	0	0	0	0	0	0	0	0	0	0	0	0	0	0	0	0	0	0	0	0	0	0	0	0.00155345	0	0	0	0	0	0	0	0	0	0	0
p__Bacteroidetes g__Pedobacter	0.00317577	0	0	0	0	0	0.000867209	0	0	0	0	0	0	0.000517747	0.00123966	6.98e-05	0	0	0	0	0	0.000288506	0	0	0.000569801	0.00155632	0.000777359	0	0.000120615	0	0	0	0	0.00279816	0	0	0	0	0	0	0	0	0	0.00146584	0.000431463	0	0	0	8.92e-05
p__Bacteroidetes g__Polaribacter	0	0	0	0	0	0	0	0	0	0	0	0	0	0	0	0	0	0	0	0	0	0	0	0	0.000118708	0	0	0	0	0	0	0	0	0	0	0	0	0	0	0	0	0	0	0	0	0	0	0	0
p__Bacteroidetes g__Pontibacter	0	0	0	0	0	0	0	0	0	0	0	0	0	0	0	0	0	0	0	0	0	0	0	0	0	0	0	0	0	0	0	0	0	0	0	0	0	0	0	0	0	0	0	0	0	0	0	0	0
p__Bacteroidetes g__Porphyromonas	0.00171003	0.00487659	0.00201089	0.016409	0.00124138	0.00851138	0.00216802	0.0193237	0	0	0	0.00223388	0.00145617	0.00156121	0	0.00241874	0.00177338	0	0.00267313	0.00233423	0.0041942	0.0048648	0.000200737	0.0211902	0.0469611	0.000567715	0.00677025	0.00302947	0.00415575	0.00326324	0.00205687	0.00905125	0.00186246	0.00831884	0	0.0206344	0.00338887	0.0211834	0.0013081	0	0.000953124	0.00138825	0	0.00268691	0.000326228	0.000169937	0.00139292	0.0079245	0.00255822
p__Bacteroidetes g__Prevotella	0.0378649	0.0130374	0.00452451	0.0274535	0.0361379	0.017457	0.00227642	0.00230044	0.0494085	0.00371416	0.00958965	0.000291375	0.00475682	0.000772637	0.00893518	0.0448863	0.0101433	0.0002581	0.106426	0.00617409	0.00154571	0.0158778	0.00404485	0.0973304	0.00385803	0.00176187	0.00629118	0.0108872	0.000811412	0.0104047	0.0133091	0.0109396	0.0133238	0.0118733	0.0181333	0.0219389	0.00649534	0.00303629	0.0132554	0	0.00112642	0	0.00457336	0.00221128	0.0135122	0.00983019	0.00669947	0.00752002	0.0112581
p__Bacteroidetes g__Rhodocytophaga	0	0	0	0	0	0	0	0	0	0	0	0	0	0	0	0	0	0	0	0	0	5.97e-05	0	0	0.000249288	0	0	0	0	0	0	0	0	0	0	0	0	0	0	0	0	0	0	0	0	0	0	0	0
p__Bacteroidetes g__Rhodonellum	0	0	0	0	0	0	0	0	0	0	0	0	0	0	0	0	0	0	0	0	0	0	0	0	7.12e-05	0	0	0	0	0	0	0	0	0	0	0	0	0	0	0	0	0	0	0	0	0	0	0	0
p__Bacteroidetes g__Robiginitalea	0	0	0	0	0	0	0	0	0	0	0	0	0	0	0	0	0	0	0	0	0	0	0	0	0.000166192	0	0	0	0	0	0	0	0	0	0	0	0	0	0	0	0	0	0	0	0	0	0	0	0
p__Bacteroidetes g__Rubricoccus	0	0	0	0	0	0	0	0	0	0	0	0	0	0.000159307	0	9.3e-05	0	0	0	0	0	0	0	0	0	0	0	0	0	0	0	0	0	0	0	0	0	0	0	0	0	0	0	3.34e-05	0	0	0	0	0
p__Bacteroidetes g__Rudanella	0	0	0	0	0	0	0	0	0	0	0	0	0	0	0	0	0	0	0	0	0	0	0	0	0	0.000195764	0	0	0.000164475	0	0	0	0	0	0	0	0	0	0	0	0	0	0	0	0	0	0	0	0
p__Bacteroidetes g__Runella	0	0	0	0	0	0	0	0	0	0	0	0	0	0	0	0	0	0	0	0	0	0	0	0	0	0	0	0	0	0	0	0	0	0	0	0	0	0	0	0	0	0	0	0	0	0	0	0	0
p__Bacteroidetes g__Salegentibacter	0	0	0	0	0	0	0	0	0	0	0	0	0	0	0	0	0	0	0	0	0	0	0	0	0	0	0	0	0	0	0	0	0	0	0	0	0	0	0	0	0	0	0	0	0	0	0	0	0
p__Bacteroidetes g__Salinimicrobium	0	0	0	0	0	0	0	0	0	0	0	0	0	0	0	0	0	0	0	0	0	0	0	0	0	0	0.000253094	0	0	0	0	0	0	0	0	0	0	0	0	0	0	0	0	0	0	0	0	0	0.000115285
p__Bacteroidetes g__Sediminibacterium	0	0	0	0	0	0	0	0	0	0	0	0	0	0	0	0	0	0	0	0	0	0	0	0	0	0	0	0	0	0	0	0	0	0	0	0	0	0	0	0	0	0	0	0	0	0	0	0	0
p__Bacteroidetes g__Segetibacter	0	0	0	0	0	0	0	0	0	0	0	0	0	0.000151341	0	0	0.000136414	0	0	0	0	0.000119382	0	0	0	0	0	0	0.00010965	0	0	0	0	0	0	0	0	0	0	0	0	0	0	0	0	0	0	0	0
p__Bacteroidetes g__Sphingobacterium	0	0	0	0.00268223	0	0	0	0	0	0	0	0	0	0.000892118	0.000692275	0.000174429	0	0	0	0.00381965	0	5.97e-05	0	0	0.000486705	0.00121374	0.00103949	0	0	0	0	0	0	0.00529381	0	0	0	0	0	0	0	0	0	5.01e-05	0.00255721	0	0.000268686	0	0
p__Bacteroidetes g__Spirosoma	0	0	0	0	0	0	0	0	0	0	0	0	0	0	0	0	0	0	0	0	0	0.000169124	0.000481768	0	0.000724122	0.000127246	0.000470031	0	0.000942993	3.97e-05	0	0	0	0.00166377	0	0	0	0	0	0	0	0	0	0.000267022	0	0	0	0	6.59e-05
p__Bacteroidetes g__Tannerella	0.00280933	0	0.000921659	0	0	0.00121591	0	0.000575109	0	0	0	0	0	0	0	0.000616315	6.82e-05	0	0.000368298	0	0	0.000179072	0	0.000157967	0	4.89e-05	0	8.61e-05	0	6.94e-05	0	0	0	0	0	0	0	0.000988561	0	0	0	0	0	0	0	0	0	0.000551374	3.71e-05
p__Bacteroidetes g__Ulvibacter	0	0	0	0	0	0	0	0	0	0	0	0	0	0	0	0	0	0	0	0	0	0	0	0	0	0	0	0	0	0	0	0	0	0	0	0	0	0	0	0	0	0	0	0	0	0	0	0	0
p__Bacteroidetes g__Wautersiella	0	0	0	0.000946671	0	0	0	0	0	0	0	0	0	0.00011948	0	4.65e-05	0	0	0	0	0	6.96e-05	0	0	0	0	0	0	0	0	0	0	0	0.00189065	0	0	0	0	0	0	0	0	0	0.000236426	0	0	0	0	0
p__Bacteroidetes g__Weeksella	0	0	0	0	0	0	0	0	0	0	0	0	0	0	0	0	0	0	0	0	0	1.99e-05	0	0	0	0	0	0	0	0	0	0	0	0	0	0	0	0	0	0	0	0	0	0	0	0	0	0	0
p__Bacteroidetes o__[Saprospirales]	0	0	0	0	0	0	0	0	0	0	0	0	0	0	0	0	0	0	0	0	0	0	0	0	0.000130579	0	0	0	0	0	0	0	0	0	0	0	0	0	0	0	0	0	0	0	0	0	0	0	0
p__Bacteroidetes o__Bacteroidales	0	0	0	0	0	0	0	0	0	0	0	0	0	0	0	0	0	0	0	0	0	0.000189021	0	0	0.000225546	9.79e-05	0.000253094	0	0	7.93e-05	0	0	0	0	0	0	0	0	0	0	0.00797158	0	0	0	0	0	0	0	0
p__Bacteroidetes o__Cytophagales	0	0	0	0	0	0	0	0	0	0	0	0	0	0	0	0	0	0	0	0	0	6.96e-05	0	0	0	0	0	0	0	0	0	0	0	0	0	0	0	0	0	0	0	0	0	1.67e-05	0	0	3.89e-05	0	0
p__Bacteroidetes o__Flavobacteriales	0	0	0	0	0	0	0	0	0	0	0	0	0	0	0	0	0	0	0	0	0	0	0	0	0	0	0	0	0	0	0	0	0	0	0	0	0	0	0	0	0	0	0	0	0	0	0	0	0
p__Bacteroidetes o__Sphingobacteriales	0	0	0	0	0	0	0	0.00195537	0	0	0	0	0	0.000270821	0	0	8.77e-05	0	0	0	0	4.97e-05	0	0	0	3.92e-05	0	0	0.00010965	0	0	0	0	0	0	0	0	0	0	0	0	0	0	0	0	0	0	0	0
p__BRC1 c__PRR-11	0	0	0	0	0	0	0	0	0	0	0	0	0	0	0	0	0	0	0	0	0	0	0	0	0	0.000137035	0	0	0	0	0	0	0	0	0	0	0	0	0	0	0	0	0	0	0	0	0	0	0
p__Chlorobi c__OPB56	0	0	0	0	0	0	0	0	0	0	0	0	0	0	0	0	0	0.000106276	0	0.00109133	0	0	0	0	0	0	0	0	0	0.000267804	0	0	0	0	0	0	0	0	0	0	0	0	0	0	0	0	0	0	0
p__Chlorobi f__Ignavibacteriaceae	0	0	0	0	0	0	0	0	0	0	0	0	0	0	0	0	0	0	0	0	0	5.97e-05	0	0	0	0	0	0	0	0	0	0	0	0	0	0	0	0	0	0	0	0	0	0	0	0	0	0	0
p__Chlorobi o__PK329	0	0	0	0	0	0	0	0	0	0	0	0	0	0	0	0	0	0	0	0	0	0	0	0	0	0	0	0	0	0	0	0	0	0	0	0	0	0	0	0	0	0	0	9.74e-05	0	0	0	0	0
p__Chloroflexi c__C0119	0	0	0	0	0	0	0	0	0	0	0	0	0	0	0	0.000220943	0	0	0	0	0	0	0	0	0.000154321	0	0	0	0.00015351	0	0	0	0	0	0	0	0	0	0	0	0	0	0	0	0	0	0	0	0
p__Chloroflexi c__Ellin6529	0	0	0	0	0	0	0	0	0	0	0	0	0	7.17e-05	0	0	0	0	0	0.000646713	0	0	0	0	0.000118708	0	0.000117508	8.61e-05	0.000296056	0	0	0	0	0	0	0	0	0	0	0	0	0	0	6.68e-05	0	0	0	0	0
p__Chloroflexi c__Gitt-GS-136	0	0	0	0	0	0	0	0	0	0	0	0	0	4.78e-05	0	0	0	0	0	0	0	5.97e-05	0	0	7.12e-05	0	0	0	0	0	0	0	0	0	0	0	0	0	0	0	0	0	0	2.78e-05	0	0	0	0	0
p__Chloroflexi c__Ktedonobacteria	0	0	0	0	0	0	0	0	0	0	0	0	0	0	0	0	0	0	0	0	0	0	0	0	0	0	0	0	0.000186406	0	0	0	0	0	0	0	0	0	0	0	0	0	0	0	0	0	0	0	0
p__Chloroflexi c__S085	0	0	0	0	0	0	0	0	0	0	0	0	0	0	0	0	0	0	0	0	0	0	0	0	0.00014245	0	0	0	0	0	0	0	0	0	0	0	0	0	0	0	0	0	0	0	0	0	0	0	0
p__Chloroflexi c__Thermomicrobia	0	0	0	0	0	0	0	0	0	0	0	0	0	0	0	0	0	0	0	0	0	0	0	0	0.000130579	0	0	0	0	0	0	0	0	0	0	0	0	0	0	0	0	0	0	0	0	0	0	0	0
p__Chloroflexi c__TK17	0	0	0	0	0	0	0	0	0	0	0	0	0	0	0	0	0	0	0	0	0	0	0	0	0	0	0	0	0	0	0	0	0	0	0	0	0	0	0	0	0	0	0	0	0	0	0	0	0
p__Chloroflexi f__A4b	0	0	0	0	0	0	0	0	0	0	0	0	0	0	0	0	0	0	0	0	0	0	0	0	0.000439221	0	0	0	9.87e-05	0	0	0	0	0	0	0	0	0	0	0	0	0	0	0	0	0	0	0	0
p__Chloroflexi f__Caldilineaceae	0	0.00208997	0	0	0	0	0	0	0	0	0	0	0	0	0	0	0	0	0	0	0	0.000159175	0	0	0.000249288	0	0	0	0	0	0	0	0	0	0	0	0	0	0	0	0	0	0	0	0	0	0	0	0
p__Chloroflexi f__Dolo_23	0	0	0	0	0	0	0	0	0	0	0	0	0	0	0	0	0	0	0	0	0	0	0	0	0	0	0	0	0	0	0	0	0	0	0	0	0	0	0	0	0	0	0	0	0	0	0	0	0
p__Chloroflexi f__FFCH7168	0	0	0	0	0	0	0	0	0	0	0	0	0	0	0	0	0	0	0	0	0	0	0	0	0	0	0	0	0	0	0	0	0	0	0	0	0	0	0	0	0	0	0	0	0	0	0	0	0
p__Chloroflexi f__Ktedonobacteraceae	0	0	0	0	0	0	0	0	0	0	0	0	0	0	0	0	0	0	0	0	0	0	0	0	0.000154321	0	0	0	0.000142545	8.93e-05	0	0	0	0	0	0	0	0	0	0	0	0	0	0	0	0	0	0	0
p__Chloroflexi f__oc28	0	0	0	0	0	0	0	0	0	0	0	0	0	0.000143376	0	0	0	0	0	0	0	0	0	0	0	0	0	0	0	0	0	0	0	0	0	0	0	0	0	0	0	0	0	0	0	0	0	0	0
p__Chloroflexi f__S47	0	0	0	0	0	0	0	0	0	0	0	0	0	0	0	0	0	0	0	0	0	0	0	0	0	0	0	0	0	0	0	0	0	0	0	0	0	0	0	0	0	0	0	0	0	0	7.78e-05	0	0
p__Chloroflexi g__Anaerolinea	0	0	0	0	0	0	0	0	0	0	0	0	0	0	0	0	0	0	0	0	0	0	0	0	0	0	0	0	0	0	0	0	0	0	0	0	0	0	0	0	0	0	0	0	0	0	0	0	0
p__Chloroflexi g__SHD-231	0	0	0	0	0	0	0	0	0	0	0	0	0	0	0	0	0	0	0	0.000697237	0	0	0	0	0	0	0	0	0	0	0	0	0	0	0	0	0	0	0	0	0	0	0	0	0	0	0	0	0
p__Chloroflexi o__[Roseiflexales]	0	0	0	0	0	0	0	0	0	0	0	0	0	0	0	0	0	0	0	0	0	0	0	0	0	0	0	0	0	0	0	0	0	0	0	0	0	0	0	0	0	0	0	0	0	0	0	0	0
p__Chloroflexi o__AKIW781	0	0	0	0	0	0	0	0	0	0	0	0	0	3.19e-05	0	0	0	0	0	0	0	0	0	0	4.75e-05	0	0	0	0	0	0	0	0	0	0	0	0	0	0	0	0	0	0	0	0	0	0	0.0001308	0
p__Chloroflexi o__AKYG1722	0	0	0	0	0	0	0	0	0	0	0	0	0	0	0	0	0	0	0	0	0	0	0	0	0	0	0	0	0.000230266	0	0	0	0	0	0	0	0	0	0	0	0	0	0	0	0	0	0	0	0
p__Chloroflexi o__B12-WMSP1	0	0	0	0	0	0	0	0	0	0	0	0	0	0	0	0	0	0	0	0	0	0.00012933	0	0	0	0	0	0	0	0	0	0	0	0	0	0	0	0	0	0	0	0	0	0	0	0	0	0	0
p__Chloroflexi o__Chloroflexales	0	0	0	0	0	0	0	0	0	0	0	0	0	0	0	0	0	0	0	0	0	0	0	0	0	0	0	0	0	0	0	0	0	0	0	0	0	0	0	0	0	0	0	0	0	0	0	0	0
p__Chloroflexi o__DRC31	0	0	0	0	0	0	0	0	0	0	0	0	0	0	0	0	0	0	0	0	0	0	0	0	0.000130579	0	0	0	0	0	0	0	0	0	0	0	0	0	0	0	0	0	0	0	0	0	5.66e-05	0	0
p__Chloroflexi o__GCA004	0	0	0	0	0	0	0	0	0	0	0	0	0	0	0	0	0	0	0	0	0	0	0	0	0.000106838	0	0	0	0	0	0	0	0	0	0	0	0	0	0	0	0	0	0	0	0	0	0	0	0
p__Chloroflexi o__Herpetosiphonales	0	0	0	0	0	0	0	0	0	0	0	0	0	0	0	0	0	0	0	0	0	0	0	0	0	0	0	0	0	0	0	0	0	0	0	0	0	0	0	0	0	0	0	0.000239207	0	0.000333338	0	0	0
p__Chloroflexi o__JG30-KF-CM45	0	0	0	0	0	0	0	0	0	0	0	0	0	6.37e-05	0	6.98e-05	0	0	5.94e-05	0	0	7.96e-05	0	0	0.000130579	5.87e-05	0	0.000249587	0	0	0	0	0	0	0	0	0	0	0	0	0	0	0	0.000189141	0	0.000496739	0.000137878	0	0.000120774
p__Cyanobacteria	0	0	0	0	0	0	0	0	0	0	0	0	0	0	0	0	0	0	0	0	0	0	0	0	0.000498575	0	0	0	0	0	0	0	0	0	0	0	0	0	0	0	0	0	0	0	0	0	0	0	0
p__Cyanobacteria c__4C0d-2	0	0	0	0	0	0	0	0	0	0	0	0	0	0	0	0	0	0	0	0	0	0	0	0	0	0	0	0	0	0	0	0	0	0	0	0	0	0	0	0	0	0	0	0	0	0	0	0	0
p__Cyanobacteria c__ML635J-21	0	0	0	0	0	0	0	0	0	0	0	0	0	0	0	0	0	0	0	0	0	4.97e-05	0	0	0.000320513	0	0	0	0	0	0	0	0	0	0	0	0	0	0	0	0	0	0	1.39e-05	0	0	0	0	0
p__Cyanobacteria f__Nostocaceae	0	0	0	0	0	0	0	0	0	0	0	0	0	0	0	0	0	0	0	0	0	0	0	0	0	0	0	0	0	0	0	0	0	0	0	0	0	0	0	0	0	0	0	0	0	0	0	0	0
p__Cyanobacteria f__Pseudanabaenaceae	0	0	0	0	0	0	0	0	0	0	0	0	0	0	0	0	0	0	0	0	0	0	0	0	0	0	0	0	0	0	0	0	0	0	0	0	0	0	0	0	0	0	0	3.34e-05	0	0	0	0	0
p__Cyanobacteria f__Xenococcaceae	0	0	0	0	0	0	0	0	0	0	0	0	0	0.000111515	0	0	0	0.000212553	0	0	0	0	0	0	0.000225546	0	0	0	0.000296056	6.94e-05	0	0	0	0	0	0.001008	0.00706015	0	0	0	0	0	0	0.00113762	0.00012102	0	0	0	0
p__Cyanobacteria g__Acaryochloris	0	0	0	0	0	0	0	0	0	0	0	0	0	0	0	0	0	0	0	0	0	0	0	0	0	0	0	0	0.000296056	0	0	0	0	0	0	0	0	0	0	0	0	0	0	0	0	0	0	0	0
p__Cyanobacteria g__Arthrospira	0	0	0	0	0	0	0	0.0140327	0	0	0	0	0	0	0	0	0	0	0	0	0	0	0	0	0	0	0	0	0	0	0	0	0	0	0	0	0	0.00141223	0	0	0	0	0	0	0	0	0	0	0
p__Cyanobacteria g__Calothrix	0	0	0	0	0	0	0	0	0	0	0	0	0	0	0	0	0	0	0	0	0	0	0	0	0	0	0	0	0	0	0	0	0	0	0	0	0	0	0	0	0	0	0	0.000278148	0	0	0	0	0
p__Cyanobacteria g__Chroococcidiopsis	0	0	0	0	0	0	0	0	0	0	0	0	0	0	0	9.3e-05	0	0	0	0	0	0	0	0	0	0	0	0	0	0	0	0	0	0	0	0	0.00338887	0	0	0	0	0	0	0.000133511	0	0	0	0	0
p__Cyanobacteria g__Cylindrospermopsis	0	0	0	0	0	0	0	0	0	0	0	0	0	0	0	0	0	0	0	0	0	0	0	0	0	0	0	0	0	0	0	0	0	0	0	0	0	0	0	0	0	0	0	0	0	0	0	0	0
p__Cyanobacteria g__Leptolyngbya	0	0	0	0	0	0	0	0	0	0	0	0	0	0	0	0	0	0	0	0	0	5.97e-05	0	0	0	0	0	0	0.00015351	0	0	0	0	0	0	0	0	0	0	0	0	0	0	0	0	0	0	0	0
p__Cyanobacteria g__Nodosilinea	0	0	0	0	0	0	0	0	0	0	0	0	0	0	0	0	0	0	0	0	0	0	0	0	8.31e-05	0	0.000262133	0	0	0	0	0	0	0	0	0	0	0	0	0	0	0	0	0	0	0	0	0	0
p__Cyanobacteria g__Nostoc	0	0	0	0	0	0	0	0	0	0	0	0	0	0	0	0	0	0	0	0	0	0	0	0	0.00041548	0	0	0	0	0	0	0	0	0	0	0	0	0	0	0	0	0	0	0	0	0	0	0	0
p__Cyanobacteria g__Phormidium	0	0	0	0	0	0	0	0	0	0	0	0	0	0	0	0	0	0	0	0	0	0	0	0	0	0	0	0	0	0	0	0	0	0	0	0	0	0	0	0	0	0	0	0	0	0	0	0	0
p__Cyanobacteria g__Synechococcus	0	0	0	0	0	0	0	0	0	0	0	0	0	0	0	0	0.000233852	0	0	0	0	0	0	0	0.000925926	0	0	0	0	0	0	0	0	0	0	0	0	0	0	0	0	0	0	0	0	0	0	0	0
p__Cyanobacteria g__Tolypothrix	0	0	0	0	0	0	0	0	0	0	0	0	0	0	0	0	0	0	0	0	0	0	0	0	0.00084283	0	0	0	0	0	0	0	0	0	0	0	0	0	0	0	0	0	0	8.07e-05	0	0	0	0	0
p__Cyanobacteria o__Chroococcales	0	0	0	0	0	0	0	0	0	0	0	0	0	0	0	0	0	0	0	0	0	0	0	0	0	0	0	0	0	0	0	0	0	0	0	0	0	0	0	0	0	0	0	0	0	0	0	0	0
p__Cyanobacteria o__MLE1-12	0	0	0	0	0	0	0	0.000920175	0	0	0	0	0	0	0	0	0.000418985	0	3.56e-05	0	0	0	0	0	0	7.83e-05	0	0	0	0	0.000725953	0.00162792	0	0	0	0	0	0	0	0	0	0	0	0	0.000220993	0	0	0	4.94e-05
p__Cyanobacteria o__YS2	0	0	0	0	0	0	0	0	0	0	0	0	0	0	0	0	0	0	0	0	0	0	0	0	0	0	0	0	0	0	0	0	0	0	0	0	0	0	0	0	0	0	0	0	0	0	0	0	0
p__Elusimicrobia o__Elusimicrobiales	0	0	0	0	0	0	0	0	0	0	0	0	0	0	0	0	0	0	0	0	0	0	0	0	0	0	0	0	0	0	0	0	0	0	0	0	0	0	0	0	0	0	0	0	0	0	0.000459595	0	0
p__Elusimicrobia o__FAC88	0	0	0	0	0	0	0	0	0	0	0	0	0	2.39e-05	0	0	0	0	0	0	0	0	0	0	0	0	0	0	0	0	0	0	0	0	0	0	0	0	0	0	0	0	0	0	0	0	0	0	0
p__FBP	0	0	0	0	0	0	0	0	0	0	0	0.00019425	0	0	0	0	0	0	0	0	0	8.95e-05	0	0	0.000296771	0	0	0	0	0	0	0	0	0	0	0	0.000706015	0	0	0	0	0	0	0.000175233	0	0	0	0	0
p__Fibrobacteres f__TSCOR003-O20	0	0	0	0	0	0	0	0	0	0	0	0	0	0	0	0	0	0	0	0	0	0	0	0	0	0	0	0	0	0	0	0	0	0	0	0	0	0	0	0	0	0	0	0	0	0	0	0	0
p__Fibrobacteres o__258ds10	0	0	0	0	0	0	0	0	0	0	0	0	0	0	0	0	0	0	0	0	0	0.000149227	0	0	3.56e-05	2.94e-05	0	0	0	0	0	0	0	0	0	0	0	0	0	0	0	0	0	0	0	0	0	0	0
p__Firmicutes	0	0	0	0	0	0	0	0	0	0	0	0	0	0	0	0	0	0	0	0	0	0	0	0	0	0	0.000777359	0	0	0	0	0	0	0	0	0	0	0	0	0	0	0	0	0	0	0	0	0	0
p__Firmicutes c__Bacilli	0.00684011	0.00845939	0.167574	0	0.0281379	0.0563662	0.0161518	0.00747642	0.0238924	0.0381815	0.0680196	0.0430264	0	0.0145128	0.0260006	0.00746555	0.0860381	0.00045547	0.105464	0.0177038	0.0572002	0.0291291	0.192607	0.00482928	0.0146249	0.0185878	0.039564	0.0138047	0.344258	0.16225	0.0123412	0.00201862	0.124499	0.00484005	0.00853333	0.00219389	0.00960181	0.00218896	0.0298247	0.0389625	0.19747	0.0349375	0	0.0205162	0.0374005	0.0183924	0.0681225	0.0237976	0.0942658
p__Firmicutes c__Clostridia	0	0	0	0	0	0	0	0	0	0	0	0	0	0	0	0	0	0	0	0	0	0	0	0	0.000439221	0	0	0	0	0	0	0	0	0	0	0	0	0	0	0	0	0	0	0	0	0	0	0	0
p__Firmicutes f__[Acidaminobacteraceae]	0	0	0	0	0	0	0	0	0	0	0	0	0	0	0	0	0	0	0	0	0	0	0	0	0	0	0	0	0	3.97e-05	0	0	0	0	0	0	0	0	0	0	0	0	0	0	0	0	0	0	0
p__Firmicutes f__[Mogibacteriaceae]	0	0	0.00175953	0	0	0	0	0	0.0019717	0	0	0.001554	0	0.000167272	0	0.0002442	0.000925664	0.00207998	0.000166328	0	0.00321796	0.000467578	0	0.000157967	0.000486705	3.92e-05	0.000144625	0.000223768	3.29e-05	0.000991867	0	0.000520935	0	0	0	0.000415061	0.00635414	0.00416608	0.00148252	0	0.00147301	0.001851	0	4.45e-05	0.000399893	0	0.000388888	0	0.000334875
p__Firmicutes f__[Tissierellaceae]	0	0	0	0	0	0	0	0	0	0	0	0	0	0	0	0	0	0	0	0	0	0	0	0	0	0	0	0	9.87e-05	4.96e-05	0	0	0	0	0	0.00124518	0	0	0	0	0	0	0	0	0	0	0	0	7.41e-05
p__Firmicutes f__Aerococcaceae	0	0	0	0	0	0	0	0	0	0	0	0	0	0	0	0	0	0.000121459	0	0	0	2.98e-05	0	0	0.0202991	2.94e-05	0.000714086	0	0.00108554	0.000198373	0	0	0	0	0	0	0	0.00338935	0	0	0	0	0	0	0	0	0	0.000470882	0
p__Firmicutes f__Bacillaceae	0	0	0	0	0	0	0	0	0	0	0	9.71e-05	0	0.000191168	0	0	0	0	0	0	0	0.000189021	0	0	0.000201804	3.92e-05	0.000207898	0	0	6.94e-05	0	0	0.000286533	0	0	0	0	0	0	0	0	0	0	9.18e-05	2.63e-05	0	0	0	5.22e-05
p__Firmicutes f__Carnobacteriaceae	0	0	0	0	0	0	0	0	0	0	0	0	0	0	0	0	0	0	0	0.00125301	0	0	0	0	0	0	0	0	0.00015351	0	0	0	0	0	0	0	0	0	0	0	0	0	0	0	0	0	0	0	0
p__Firmicutes f__Christensenellaceae	0	0	0	0	0	0	0	0	0	0	0	0	0	0	0	0	0	0.000926123	0	0	0	3.98e-05	0	0	0.000296771	0	0	0	0.000197371	0	0	0	0	0	0	0	0	0	0	0	0	0	0	0	0	0	0	0	0.000185279
p__Firmicutes f__Clostridiaceae	0	0	0	0	0	0	0	0	0	0	0	0	0	0	0	0	8.77e-05	0	0	0	0	0	0	0	0.000296771	0	0.000225976	0	0	0	0	0	0	0	0	0	0	0	0	0	0.00112642	0	0	5.56e-05	0	0.00246408	0.000629291	0	0.000120774
p__Firmicutes f__D2	0	0	0	0	0	0	0	0	0	0	0	0	0	0	0	0	0	0	0	0	0	0	0	0	0	0	0	0	0	0	0	0	0	0	0	0	0	0	0	0	0	0	0	0	0	0	0	0	0
p__Firmicutes f__Erysipelotrichaceae	0	0	0	0	0	0	0	0	0	0	0	0.00718726	0	0	0.002753	0.000255829	0	0.0149698	7.13e-05	0	0	2.98e-05	0	0	0.00389364	0	0.000216937	0	0.00013158	3.97e-05	0	0.000716286	0	0	0	0	0	0	0	0	0	0.00439611	0	0.000108478	0.000589315	0.000235297	0	0.000251539	2.06e-05
p__Firmicutes f__Gemellaceae	0.0122145	0.00507564	0.00762463	0.00788892	0.033931	0.00825082	0.00498645	0.0123073	0.00150777	0.00609122	0.00847458	0.0160256	0.00446559	0.00408622	0	0.0250363	0.00942229	7.59e-05	0.00210286	0.0129949	0.00176265	0.00934161	0.00416529	0.0016248	0.00391738	0.00625465	0.00566749	0.00366635	0.00254389	0.00125967	0.0113733	0.00182327	0.0151862	0.00544506	0.0270222	0.00118589	0	0.00762604	0	0.00448725	0	0.0150393	0.00162887	0.00146584	0.000215732	0.0150394	0.00637069	0.0032841	0.00238941
p__Firmicutes f__Gracilibacteraceae	0	0	0	0	0	0	0	0	0	0	0	0	0	0	0	0	0	0	0	0	0	0	0	0	0.000189934	0	0	0	0	0	0	0	0	0	0	0	0	0	0	0	0	0	0	0	0	0	0	0	0
p__Firmicutes f__Halanaerobiaceae	0	0	0	0	0	0	0	0	0	0	0	0	0	0	0	0	0	0	0	0	0	0	0	0	0	0	0	0	0	0	0	0	0	0	0	0	0	0	0	0	0	0	0	0	0	0	0	0	0
p__Firmicutes f__Lachnospiraceae	0.00183217	0.00298567	0.0019271	0	0	0	0	0	0	0	0	0.0120435	0.00436851	0.000653157	0.0029462	0	0.000555399	0.0977743	0.0012831	0	0	0.00169124	0.000843094	0	0.0271486	0.000244705	0.000849671	0	0.0013158	0.000267804	0.0015729	0.00481865	0	0	0	0	0	0	0	0.000656671	0.00251278	0.00717261	0	0.00108756	0.00214679	0.00122224	0.000197979	0	0.0010952
p__Firmicutes f__Lactobacillaceae	0	0.00199045	0	0	0	0	0	0	0	0	0	0	0	5.58e-05	0.00194803	0	0	0.000288464	0	0	0	0	0	0	0	0	0	0	0.000208336	0	0	0	0	0	0	0	0	0	0	0	0	0	0	9.46e-05	0.000510389	0	0	0	0
p__Firmicutes f__Leuconostocaceae	0	0	0	0	0	0	0	0	0	0	0	0	0	0	0	0	0	0	0	0	0	0	0	0	0	0	0	0	0	0	0	0	0	0	0	0	0	0	0	0	0	0	0	0	0	0.000686283	0	0	0
p__Firmicutes f__Paenibacillaceae	0	0	0	0	0	0	0	0	0	0	0	0	0	0.000366405	0	9.3e-05	0	0	0	0	0	9.95e-06	0	0	0.000961538	0	0	0	0	7.93e-05	0	0	0	0	0	0	0	0	0	0	0	0	0	0	0	0	0	0	0
p__Firmicutes f__Peptococcaceae	0	0	0	0	0	0	0	0	0	0	0	0	0	0	0	0	0	0.000106276	0	0	0	0	0	0	0.000273029	0	0	0	0	0	0	0	0	0	0	0	0	0	0	0	0	0	0	0	0	0	0	0	0
p__Firmicutes f__Peptostreptococcaceae	0	0	0	0	0	0	0.000867209	0	0	0	0	0	0	0	0	0	0	0	0	0	0	7.96e-05	0	0	0.000178063	0	0	0	6.58e-05	0	0	0	0	0	0	0	0	0	0	0	0	0	0	0	0	0	0	0	6.18e-05
p__Firmicutes f__Planococcaceae	0	0	0	0	0	0	0	0	0	0	0	0	0	0	0	0	0	0	0	0	0	0	0	0	0	0	0	0	0	0	0	0	0	0	0	0	0	0	0	0	0	0	0	0	0	0	0.000296969	0	6.31e-05
p__Firmicutes f__Ruminococcaceae	0.000855014	0	0.00167574	0	0	0	0	0	0	0	0.00133809	0.00320513	0	0	0	0	0.000292315	0.0512859	4.75e-05	0	0	0.000358145	0	0	0.00281339	0.00117458	0	0	0	0	0	0.00280003	0	0.0049913	0	0	0	0	0	0	0.013517	0.00300787	0	0	0.00012102	0.00137257	0.000215656	0	0.000809738
p__Firmicutes f__Sporolactobacillaceae	0	0	0	0	0	0	0	0	0	0	0	0	0	0	0	0	0	0	0	0	0	0	0	0	0	0	0	0	0	0	0	0	0	0	0	0	0	0	0	0	0	0	0	0.000122385	0	0	0	0	0
p__Firmicutes f__Streptococcaceae	0	0	0	0	0	0	0	0	0	0	0	0	0	0	0	0	0	0	0	0	0	9.95e-06	0	0	0	2.94e-05	0	0	0	0	0	0	0	0	0	0	0	0	0	0	0	0	0	0	0	0	0	0	9.74e-05
p__Firmicutes f__Thermoactinomycetaceae	0	0	0	0	0	0	0	0	0	0	0	0	0	0.000230995	0	0	0	0	0	0	0	4.97e-05	0	0	0	0	0	0	0.00015351	0	0	0	0	0	0	0	0	0	0	0	0	0	0	0	0	0	0	0	3.29e-05
p__Firmicutes f__Veillonellaceae	0	0	0	0	0	0	0	0	0	0	0	0	0	0	0	0	0	0	1.19e-05	0	0	0	0	0	3.56e-05	0	0	0	0	0	0	0	0	0	0	0	0	0	0	0	0	0	0	0	0	0	0	0	4.67e-05
p__Firmicutes g__[Clostridium]	0	0	0	0	0	0.00138961	0	0	0	0	0	0	0	0	0	0	0	0	0	0	0	0	0	0	0.000724122	0	0	0	0	0	0	0	0	0	0	0	0	0	0	0	0	0	0	0	0	0	0	0	0
p__Firmicutes g__[Eubacterium]	0	0	0	0	0	0	0	0	0	0	0	0	0	0	0	0	0.000506679	0.00537455	9.5e-05	0	0	0.000109433	0	0	0.000807217	0	0.000316367	0	0.000175441	0.000109105	0	0	0	0	0	0	0	0	0	0	0	0	0	0.000111259	0	0	0	0	0.000303309
p__Firmicutes g__[Ruminococcus]	0	0	0	0	0	0	0	0	0	0	0	0	0	0	0	9.3e-05	0.000165645	0.0240033	0	0	0.000795451	0.000935156	0.000150553	0	0.00434473	0.000244705	0	0	0.000734657	0	0	0	0	0	0	0	0	0	0	0	0	0	0	7.51e-05	0	0	0.000947472	0	0.000209983
p__Firmicutes g__02d06	0	0	0	0	0	0	0	0	0	0	0	0	0	0	0	0	0.000360522	0	0	0.00423395	0	0	0	0	0	0	0.000524265	0	0	0	0	0	0.00229226	0	0	0	0	0	0	0	0	0	0	0	0	0	0	0	0.000129009
p__Firmicutes g__1-68	0.00158788	0	0.0147465	0.0302935	0	0.0237103	0	0.00195537	0	0	0	0.00252525	0	0	0	0.000116286	0	0	5.94e-05	0	0	0.000198969	0	0	0.000522317	6.85e-05	0	0	0.000328951	0.000357072	0.00798548	0	0.00587393	0.000756258	0	0.152505	0.00409489	0.011086	0.000348827	0	0	0.00555298	0	0.000127948	0.000147329	0	0	0	0.000131754
p__Firmicutes g__Abiotrophia	0.0035422	0	0.00754085	0.0044178	0	0	0	0.0221992	0	0	0	0.0042735	0.00165033	0.00198337	0	0.0254782	0.00801918	0	0.00323152	0.00903377	0	0.0029348	0	0.00309164	0.000166192	7.83e-05	0.00197955	0.00126515	0.00399127	0.000843087	0	0	0.00601719	0.00552068	0.00977778	0	0.00423609	0.013628	0	0	0	0.00485886	0	0.000887292	0	0.0120132	0.00451817	0.00123556	0.00235236
p__Firmicutes g__Acidaminococcus	0	0	0	0	0	0	0	0	0	0	0	0	0	0	0	0	0	0.00173079	0	0	0	0.000218866	0	0	0	0	0	0	0	0	0	0	0	0	0	0	0	0	0	0	0	0	0	0	0	0	0	0	0.000223707
p__Firmicutes g__Aerococcus	0	0	0.0025974	0	0.0277241	0.00373458	0.00292683	0.0118473	0	0	0	0.00301088	0.011261	0.000262856	0	0.000116286	0.000847714	7.59e-05	0	0	0	6.96e-05	0	0	0.000510446	0.000185975	0.000605617	0	0.000120615	9.92e-05	0.000483969	0	0	0	0	0.0277498	0.00776617	0.00932072	0	0	0	0	0	0.000425566	0	0	0	0	0
p__Firmicutes g__Alicyclobacillus	0	0	0	0	0	0	0	0	0	0	0	0	0	0	0	0	0.000487192	0	0	0	0	9.95e-05	0	0	0.000676638	0.000812419	0	0	0.000274126	0	0	0	0	0	0	0	0	0	0	0	0	0	0	0.000194704	0	0	0	0	0
p__Firmicutes g__Alkalibacterium	0	0	0	0	0	0	0	0	0	0	0	0	0	0	0	0	0	0	0	0	0	5.97e-05	0	0	0	0	0	0	0	0	0	0	0	0	0	0	0	0	0	0	0	0	0	0	0	0	0	0	0
p__Firmicutes g__Alkaliphilus	0	0	0	0	0	0	0	0	0	0	0	0	0	0	0	0	0	0	0	0	0	0	0	0	0	0	0	0	0	0	0	0	0	0	0	0	0	0	0	0	0	0	0	0	0	0	0	0	0
p__Firmicutes g__Allobaculum	0	0	0	0	0	0	0	0	0	0	0	0	0	0	0	0	0	0	0	0	0	0	0	0	0	0	0	0	0	0	0	0	0	0	0	0	0	0	0	0	0	0	0	0	0	0	0	0	0
p__Firmicutes g__Alloiococcus	0	0	0	0	0	0	0	0	0	0	0	0	0	0	0	0	0	0	0	0.000606293	0	0.000378042	0	0	3.56e-05	0.000127246	0.000460992	0	0	0	0	0	0	0	0	0	0	0	0	0	0	0	0	6.12e-05	0	0.000947725	0.00010606	0	0
p__Firmicutes g__Ammoniphilus	0	0	0	0	0	0	0	0	0	0	0	0	0	0	0	0	0	0	0	0	0	7.96e-05	0	0	0	0	0	0	0	5.95e-05	0	0	0	0	0	0	0	0	0	0	0	0	0	0	0	0	0	0	9.2e-05
p__Firmicutes g__Anaerococcus	0.0440943	0.106489	0.0536238	0.00252446	0.010069	0.0475074	0.0150678	0.0271452	0.000463929	0.00430842	0.00624442	0.111111	0.01495	0.00579876	0.00177094	8.14e-05	0.00417036	0.000227735	0.0121538	0.00663891	0.0154119	0.0205635	0.00791906	0	0.0107906	0.00179124	0.00159087	0.00776301	0.00402417	0.00215235	0.0107683	0.0653122	0.00673352	0	0.00497778	0.0766084	0.0261226	0.0637622	0.00723816	0.00623837	0.00389914	0.149005	0.0699787	0.00430851	0.00139436	0.000535955	0.0273883	0.00505695	0.0158146
p__Firmicutes g__Anaerostipes	0	0	0	0	0	0	0	0	0	0	0	0	0	0	0	0	0	0.0028391	0	0	0	9.95e-05	0	0	0.000178063	0	0	0	0.000142545	0	0	0	0	0	0	0	0	0	0	0	0	0	0	0.000172452	0	0	0	0	0
p__Firmicutes g__Anaerotruncus	0	0	0	0	0	0	0	0	0	0	0	0	0	0	0	0	0	0	0	0	0	0	0	0	0	0	0	0	0	0	0	0	0	0	0	0	0	0	0	0	0	0	0	0	0	0	0	0.000175071	0
p__Firmicutes g__Anaerovorax	0	0	0	0	0	0	0	0	0	0	0	0	0	0	0	0	0	0	0	0	0	0	0	0	0	0	0	0	0	0	0	0	0	0	0	0	0	0	0	0	0	0	0	0	0	0	0	0	0
p__Firmicutes g__Aneurinibacillus	0	0	0	0	0	0	0	0	0	0	0	0	0	0	0	0	0	0	0	0	0	0	0	0	0	0	0	0	0.000285091	0	0	0	0	0	0	0	0	0	0	0	0	0	0	0	0	0	0	0	0
p__Firmicutes g__Anoxybacillus	0	0	0	0	0	0	0	0	0	0	0	0	0	0	0	0.000104657	0	0	0	0.000444615	0	0	0	0	0	0	0	0	0	0	0	0	0	0	0	0	0	0	0	0	0	0	0	8.07e-05	0	0.000405234	0.00010606	0	0
p__Firmicutes g__Bacillus	0	0	0	0	0	0	0.00173442	0	0	0	0	0	0	0.0017922	0	0.0010582	0.000594374	0	0.000914804	0.00810412	0.00263041	0.0016216	0	0.000248234	0.00903371	6.85e-05	0.0015728	0	0.00230266	0.000376909	0	0.00175816	0.000716332	0.000831884	0.00106667	0	0	0.000847338	0	0	0	0	0	0.00160491	0.000436725	0.00907201	0.00154141	0.000698273	0.00289172
p__Firmicutes g__Bacteroides	0	0	0	0	0	0	0	0	0	0	0	0	0	0	0	0	0	0	0	0	0	0	0	0	9.5e-05	0	0	0	0	0	0	0	0	0	0	0	0	0	0	0	0	0	0	0	0	0	0	0	0
p__Firmicutes g__Blautia	0	0	0	0	0	0	0	0	0	0	0	0.0003885	0	0.000151341	0.00199633	8.14e-05	0.000389753	0.109966	9.5e-05	0	0.00143724	0.00210908	0	0	0.0197768	7.83e-05	0	0.000232374	0.00126098	0	0	0.00826984	0	0	0	0	0	0	0	0.000766116	0	0	0	0.000664773	0.000852403	0.000294121	0.000187373	1.01e-05	0.000815227
p__Firmicutes g__Brevibacillus	0	0	0	0	0	0	0	0	0	0	0	0	0	0	0	0	0	0	0	0	0	0	0	0	0.000641026	0	0	0	0	0	0	0	0	0	0	0	0	0	0	0	0	0	0	0	0	0.000607851	9.55e-05	0	0
p__Firmicutes g__Brochothrix	0	0	0	0.00205112	0	0	0	0	0	0	0.00568689	0.00369075	0	0	0.00745404	0	0.00119849	0	0.000570268	0	0	0.00106449	0	0	0	0	0	0	0.000197371	5.95e-05	0	0	0	0	0	0	0	0	0	0.000985006	0	0.00879223	0	0	0.0014575	0	0.000265151	0	0.00102109
p__Firmicutes g__Bulleidia	0	0	0	0	0	0	0	0	0.00185572	0	0	0	0.00155325	0	0	0	0	7.59e-05	0.00125934	0	0	0.000467578	0	0.000338501	0.000367996	0	0.000135586	0.000129097	4.39e-05	0.000188455	0	0	0	0.00136126	0	0	0	0	0	0	0	0	0	0	0.000336752	0	0	0	2.33e-05
p__Firmicutes g__Butyricicoccus	0	0	0	0	0	0	0	0	0	0	0	0	0	0	0	0	0	0.00268727	0	0	0	8.95e-05	0	0	0.00119896	0	0	0	0	0	0	0	0	0	0	0	0	0	0	0	0	0	0	0	0	0	0	0	0
p__Firmicutes g__Butyrivibrio	0	0	0	0	0	0	0	0	0	0	0	0	0	0	0	0	0	0	0.000510865	0	0	6.96e-05	0	0	0	0	0	0	0	0	0	0	0	0	0	0	0	0	0	0	0	0	0	0	0	0	0	0	0
p__Firmicutes g__Caldicoprobacter	0	0	0	0	0	0	0	0	0	0	0	0	0	0	0	0	0	0	0	0	0	0	0	0	0.000439221	0	0	0	8.77e-05	0	0	0	0	0	0	0	0	0	0	0	0	0	0	0	0	0	0	0	0
p__Firmicutes g__Caloramator	0	0	0	0	0	0	0	0	0	0	0	0	0	0	0	0	0	0	0	0	0	0	0	0	0	0	0	0	0	0	0	0	0	0	0	0	0	0	0	0	0	0	0	0.000178015	0	0	0	0	0
p__Firmicutes g__Carnobacterium	0	0	0	0	0	0	0	0	0	0	0	0	0	8.76e-05	0	0.000220943	0	0	0	0.00126311	0	0.000218866	0	0	0	0	0	0	0	0	0	0	0	0	0	0	0	0	0	0	0	0	0	0	0	0	0	0	0
p__Firmicutes g__Catenibacterium	0	0	0	0	0	0	0	0	0	0	0	0	0	0	0	0	0	0	0	0	0	0.000169124	0	0	0	0	0	0	0	0	0	0	0	0	0	0	0	0	0	0	0	0	0	0	0.00021047	0	0	0	0
p__Firmicutes g__Catonella	0.00329791	0	0	0	0	0	0.000433604	0	0	0	0	0	0	0	0	0	0.00012667	0	0.000130686	0	0	7.96e-05	0	0.000722136	0	3.92e-05	0.000361562	0.00024098	0	0.000247967	0	0	0	0	0	0	0.00240045	0	0.000348827	0	0	0	0	0.00024477	0.000205208	0	0	0	7.27e-05
p__Firmicutes g__cc_115	0	0	0	0	0	0	0	0	0	0	0	0	0	0	0	0	0	0.00504054	0	0	0	0	0	0	0	0	0	0	0	0	0	0	0	0	0	0	0	0	0	0	0	0	0	0	0	0	0	0	0
p__Firmicutes g__Christensenella	0	0	0	0	0	0	0	0	0	0	0	0	0	0	0	0	0	0	0	0	0	0	0	0	0.000106838	0	0	0	0	0	0	0	0	0	0	0	0	0	0	0	0	0	0	0	0	0	0	0	0
p__Firmicutes g__Clostridium	0	0	0	0	0	0.000521105	0.0165854	0	0	0	0.000780553	0.00184538	0	0.000127445	0	0	0.000146158	0.0104758	0	0	0	0.00165145	0	0	0.0075736	2.94e-05	0.000153664	0.000413109	0.000219301	0.000188455	0	0	0	0	0	0	0.0259814	0	0	0	0	0	0.00119033	0.000514574	0.000173638	0	0.000300504	0.000158973	4.39e-05
p__Firmicutes g__Cohnella	0	0	0	0	0	0	0	0	0	0	0	0	0	0.000191168	0	0	0	0	0	0	0	0	0	0	0	0	0	0	0	0	0	0	0	0	0	0	0	0	0	0	0	0	0	0	0	0	0	0	0
p__Firmicutes g__Coprobacillus	0	0	0	0	0	0	0	0	0	0	0	0	0	0	0	0	0	0.00241399	0	0	0	0	0	0	0.000118708	0	0	0	0	0	0	0	0	0	0	0	0	0	0	0	0	0	0	4.45e-05	0	0	0	0	0
p__Firmicutes g__Coprococcus	0	0.000995223	0	0	0	0	0	0	0	0	0	0.00106838	0	7.97e-05	0.00613388	0	0	0.0470653	7.13e-05	0	0.00150955	0.000984898	0	0	0.00248101	0	0.000144625	0.000232374	0.000471496	0	0.00435572	0.00175816	0.0030086	0	0	0	0	0.00049428	0	0	0	0	0	0.000272585	0.0017469	0	9.19e-05	0	0.000594265
p__Firmicutes g__Dehalobacterium	0	0	0	0	0	0	0	0	0	0	0	0	0	0	0	0	0	0	0	0	0	0	0	0	0.00014245	0	0	0	0	0	0	0	0	0	0	0	0	0	0	0	0	0	0	0	0	0	0	0	0
p__Firmicutes g__Desemzia	0	0	0	0	0	0	0	0	0	0	0	0	0	0	0	0.000116286	0	0	0	0	0	0	0	0	0	0	0	0	0	0	0	0	0	0	0	0	0	0	0	0	0	0	0	0	0	0	0	0	0
p__Firmicutes g__Desulfosporosinus	0	0	0	0	0	0	0	0	0	0	0	0	0	0	0	0	0	0	0	0	0	0	0	0	0	0	0	0	0	0	0	0	0	0	0	0	0	0	0	0	0	0	0	0.000203048	0	0	0	0	0
p__Firmicutes g__Desulfotomaculum	0	0	0	0	0	0	0	0	0	0	0	0	0	0	0	0	0	0	0	0	0	0	0	0	0.000213675	0	0	0	0	0	0	0	0.00114613	0	0	0	0	0	0	0	0	0	0	0	0	0	0	0	0
p__Firmicutes g__Dialister	0.00329791	0.000696656	0	0.00347113	0	0.00165017	0	0	0.00220367	0	0	0	0.000582468	9.56e-05	0.00199633	0	0	0.00801627	0.000154447	0	0	0.00102469	0	0.000293368	0.00337132	6.85e-05	0.000126547	8.61e-05	0.000252196	0.00598096	0	0.0011721	0.000859599	0	0	0.00432849	0	0.00289507	0	0.000656671	0	0	0	0.00026424	0.000631409	0.000176473	0.000127272	0.000183121	0.000300564
p__Firmicutes g__Dorea	0	0	0	0	0	0	0	0	0	0	0	0.00126263	0	0	0	0	0	0.0381077	9.5e-05	0	0	0.000208918	0	0	0.00510446	0	0.000262133	0	0.000175441	0	0	0.000911636	0	0.00113439	0	0	0	0	0	0	0	0	0	0.000203048	0.000962899	0	0	0	0.000362323
p__Firmicutes g__Enterococcus	0.00134359	0.00189092	0	0	0	0	0	0	0	0	0	0	0.0426172	0.000987702	0	0	0	0.0274952	0	0	0.00047004	0.000208918	0	0	0.00208927	0	0.00028925	0.00135121	6.58e-05	7.93e-05	0	0	0	0	0	0	0	0.00296568	0	0	0	0	0.0105876	0.000742655	0.000168376	0.000150329	0.000162626	0	0
p__Firmicutes g__Epulopiscium	0	0	0	0	0	0	0	0	0	0	0	0	0	0	0	0	0	0	0	0	0	0	0	0	0	0	0	0	0	0	0	0	0	0	0	0	0	0	0	0	0	0	0	0	0	0	0	0	0
p__Firmicutes g__Exiguobacterium	0	0	0	0	0	0	0	0	0	0	0	0	0	0.000103549	0	5.81e-05	0	0	3.56e-05	0	0	0	0	0	0.00148386	0.000127246	0	0	0.000142545	0.000198373	0	0	0	0	0	0	0	0	0	0	0	0	0	0.000447818	0	0.000562099	0.00010606	0	0
p__Firmicutes g__Facklamia	0	0.00408041	0.0191035	0.00457558	0	0.00503735	0	0.00402576	0	0	0	0.0042735	0	7.17e-05	0	0.000174429	0	0	0.000368298	0	0.000849687	0.000149227	0.000843094	6.77e-05	0.0014245	0.000264281	0	0.000740154	0.000427636	0.000476096	0	0.00156281	0.0137536	0	0	0.0519419	0.00338887	0	0	0.00043778	0	0	0	0.000853914	0.000278873	0	0	0	0.00010705
p__Firmicutes g__Faecalibacterium	0	0	0.00335149	0	0	0	0	0	0	0	0	0.00582751	0	0.000573504	0.00463664	0	0	0.276106	0.000154447	0	0	0.000159175	0	0	0.014613	0.000293646	0.0005785	0.000223768	0	0	0.000725953	0.00130234	0	0	0	0	0	0	0	0	0	0.00879223	0	0.00124054	0.00207839	0.000405234	0	0	0.00043369
p__Firmicutes g__Filifactor	0	0	0	0	0	0	0	0	0	0	0	0	0	0	0	0	0	0	5.94e-05	0	0	0	0	0	0	0	0	0	0	0	0	0	0	0	0	0	0	0	0	0	0	0	0	0	0	0	0	0	7.55e-05
p__Firmicutes g__Finegoldia	0.0349334	0.0661823	0.00829493	0.0183023	0.0208276	0.022147	0.0137669	0.00379572	0	0.0105482	0.0126004	0.0472028	0.11562	0.00508985	0	0.000302343	0.00372215	0.00121459	0.00298203	0	0.00570375	0.00621779	0.0118134	0.000180534	0.0236349	0.00522689	0.00892155	0.0508727	0.00381583	0.00253918	0.0574713	0.0377027	0.00659026	0.00226877	0.000888889	0.106789	0.0148263	0.0410959	0.0129938	0.0135712	0.00597869	0.0601573	0.473688	0.00284545	0.00176268	0	0.00327726	0.00529843	0.00858459
p__Firmicutes g__Fusibacter	0	0	0	0	0	0	0	0	0	0	0	0	0	0	0	0	0	0	0	0	0	0	0	0	0	0	0	0	0	0	0	0	0	0	0	0	0.000706015	0	0	0	0	0	0	0	0	0	0	0	0
p__Firmicutes g__Gallicola	0.0010993	0	0.00293255	0	0	0.000955359	0	0	0	0	0	0	0	0	0	0	0	0	0	0	0	5.97e-05	0	0	0	0	0	0.000679909	0.00015351	0	0.00133091	0	0	0	0	0.00438778	0	0	0	0	0	0	0	0	0	0	0	0	0
p__Firmicutes g__Gemella	0	0	0	0	0	0	0	0.005291	0	0	0	0.0019425	0	0.000111515	0	0.000686086	0	0	0	0	0.0051614	0.000189021	0	0.000203101	0.0136159	0.000508986	0.000424836	0.000197948	0.00108554	0.00187463	0	0.00182327	0	0	0	0	0	0.00268324	0	0	0	0	0	8.62e-05	0	0	0.000572726	0.000456796	6.18e-05
p__Firmicutes g__Geobacillus	0	0	0	0	0	0	0	0	0	0	0	0	0	8.76e-05	0	0	0.000155901	0	0	0	0	8.95e-05	0	0	0.000569801	0	0.000903906	0	0	0	0	0	0	0	0	0	0	0	0	0	0	0	0	8.34e-05	0.000199946	0	0	0	0.000156458
p__Firmicutes g__Granulicatella	0.00476365	0.00835987	0.00167574	0.0160934	0.0097931	0.00104221	0	0.0458937	0.00243563	0.00623979	0.0167261	0.0134033	0.0192214	0.00104346	0	0.0357695	0.0110203	0	0.010645	0.0066187	0.053232	0.00587954	0.0382303	0.0589443	0.00388177	0.00533456	0.00297385	0.00432044	0.00596498	0.00709185	0.00241984	0.00892101	0.0136103	0.00680632	0.00871111	0.000830122	0	0.0185708	0.00575565	0.00831783	0	0.00971772	0.00507455	0.00062027	0.00359377	0.0201637	0.00893735	0.00430233	0.00263233
p__Firmicutes g__GW-34	0.00390864	0	0.003938	0	0	0	0	0	0	0	0	0	0	0	0	0	0	0	0	0	0	0	0	0	0	0	0	0	0	0	0	0	0	0	0	0	0	0	0	0	0	0	0	0	0	0	0	0	0
p__Firmicutes g__Halobacillus	0	0	0	0	0	0	0	0	0	0	0	0	0	0	0	0	0	0	0	0	0	0	0	0	1.19e-05	0	0	0	0	0	0	0	0	0	0	0	0	0	0	0	0	0	0	0	0	0	0	0	0
p__Firmicutes g__Helcococcus	0	0	0.0173439	0	0	0	0.00401084	0	0	0	0	0	0	0	0	0	0	0	0	0	0	0	0	0	0	0.000176187	0	0	0	0	0	0	0.0540115	0	0	0.0195079	0	0.00233018	0	0	0	0.00115687	0	0	0	0	0	0	0
p__Firmicutes g__Holdemania	0	0	0	0	0	0	0	0	0	0	0	0	0	0	0	0	0	0.00109313	0	0	0	0	0	0	0.00014245	0	0	0	0	0	0	0	0	0	0	0	0	0	0	0	0	0	0	0.000116822	0	0	0	0	3.84e-05
p__Firmicutes g__Jeotgalicoccus	0	0	0	0	0	0	0.00368564	0	0	0	0	0.00378788	0	0	0	6.98e-05	9.74e-05	0	0	0	0	5.97e-05	0.000100368	0	0.000118708	0.0025645	0.00085871	0	0	0.000634795	0	0	0	0	0	0	0.00310647	0	0	0	0	0.00323924	0	0.000216955	0	4.58e-05	0	0	0
p__Firmicutes g__Johnsonella	0	0	0	0	0	0	0	0	0	0	0	0	0	0	0	6.98e-05	0	0	0	0	0	0	0	0	0	0	0	0	0	0.000218211	0	0	0	0	0	0	0	0	0	0	0	0	0	0	0	0	0	0	0
p__Firmicutes g__Kurthia	0	0	0	0	0	0	0	0	0	0	0	0	0	0	0	0	0	0	0	0	0	0	0	0	0.000676638	0	0	0	0	0	0	0	0	0	0	0	0	0	0	0	0	0	0	0	0	0	0	0.000440697	5.22e-05
p__Firmicutes g__Lachnoanaerobaculum	0.00622939	0.00199045	0	0.0036289	0.00206897	0.000694806	0.00195122	0	0.00289956	0	0.00211864	0	0	0.000135411	0.00466883	0.00326763	0.000302059	0	0.00131874	0.00241507	0.00069602	0.000606856	0	0.00176021	0	8.81e-05	0.000370601	0.000163522	0	6.94e-05	0.0015729	0.000455818	0.00358166	0	0.000888889	0	0	0	0.00340106	0	0	0.00161962	0	0	0.00021047	0.000666675	0.00101464	0	0.000255273
p__Firmicutes g__Lachnobacterium	0	0	0	0	0	0	0	0	0	0	0	0	0	0	0	0	0	0	0	0	0	0	0	0	0	0	0	0	0	0	0	0	0	0	0	0	0	0	0	0	0	0	0	0.000197485	0	0	0	0	0
p__Firmicutes g__Lachnospira	0	0	0.000837872	0	0	0	0	0	0	0	0	0.00242813	0	0	0.00173874	0	0	0.00572374	0	0	0	0	0	0	0.000534188	6.85e-05	0	0	0	0	0	0.00143257	0	0.00105876	0	0	0	0.00218896	0	0	0	0	0	0.000136292	0.000947114	0	0	0	7.41e-05
p__Firmicutes g__Lactobacillus	0	0	0.00402178	0	0	0.00130276	0.00162602	0	0	0.105631	0.0100357	0	0.00097078	0.000143376	0	0.00452352	0.000487192	0.0045547	0.00485916	0.000202098	0.00121126	0.0391771	0	6.77e-05	0.00205366	0.000166399	0.00570365	0.00137703	0.00314696	0.00113073	0.0030248	0.00364655	0	0.00582319	0	0	0.00183564	0.00317752	0	0.100033	0.0168096	0.00115687	0	0.000826099	0.000699812	0.00428764	0.00134697	0	0.00721764
p__Firmicutes g__Lactococcus	0.0158788	0.00278662	0.000921659	0	0	0	0.00108401	0	0	0.034616	0	0.00184538	0	0.00194354	0.00518402	0.000976801	0.000204621	0.00107795	0.00148507	0.00861947	0	0.0393263	0	0	0.000213675	0.000381739	0.0322785	0.00180735	0.000800447	0.000525689	0.00750151	0.0197955	0	0.00189065	0	0	0.00437729	0.000423669	0	0.0323958	0	0.00347061	0	0.00184412	0.000115758	0.000732036	0.000533837	0	0.00168535
p__Firmicutes g__Lactonifactor	0	0	0	0	0	0	0	0	0	0	0	0	0	0	0	0	0	0.000318829	0	0	0	0	0	0	0	0	0	0	0	0	0	0	0	0	0	0	0	0	0	0	0	0	0	0	0	0	0	0	0
p__Firmicutes g__Leuconostoc	0.0245511	0.00617038	0	0	0	0	0.00173442	0	0	0.00594265	0	0.0176768	0	0	0	0.000197686	0	7.59e-05	0.000166328	0	0	0.000179072	0	0.0010832	0.00223172	0.000313222	0.00105757	0.000826219	0.00663385	0.00105138	0.0279492	0	0	0	0	0	0.00875459	0	0	0.00361169	0	0.0247571	0	0.000216955	0.00432515	0.000712428	0	0	0.000241549
p__Firmicutes g__Lysinibacillus	0	0	0	0	0	0	0	0	0	0	0	0	0	0.000135411	0	0	0	0	0	0	0	0.000159175	0	0	0.000367996	0	0	0	0	0	0	0	0	0	0	0	0.000988421	0	0	0	0	0	0	0.000536825	0.00265718	0	0	0	0
p__Firmicutes g__Macrococcus	0	0	0	0	0	0	0	0	0	0	0	0.003108	0	0	0	6.98e-05	0	0	0	0	0	0.000268609	0	0	0	3.92e-05	0.000605617	0	0.00117326	0	0	0	0	0	0	0	0	0	0	0	0	0.00439611	0	0.000114041	0	0	0	0	0
p__Firmicutes g__Marinibacillus	0	0	0	0	0	0	0	0	0	0	0	0	0	0	0	0	0	0	0	0	0	0	0	0	0	0	0	0	0	0	0	0	0	0	0	0	0	0	0	0	0	0	0	0	0	0	0	0	0
p__Firmicutes g__Marinilactibacillus	0	0	0	0	0	0	0	0	0	0	0	0	0	0	0	0	0	0	0	0	0	0	0	0	0	0	0	0	0	0	0	0	0	0	0	0	0	0	0	0	0	0	0	0	0	0	0	0	8.37e-05
p__Firmicutes g__Marinococcus	0	0	0	0	0	0	0	0	0	0	0	0	0	0	0	0	0	0	0	0	0	0	0	0	0.000106838	0	0	0	0	0	0	0	0	0	0	0	0	0	0	0	0	0	0	0	0	0	0	0	0
p__Firmicutes g__Megamonas	0	0	0	0	0	0	0	0	0	0	0	0	0	0	0	0	0	0	0	0	0	0.000696393	0	0	0	0	0	0	9.87e-05	4.96e-05	0	0	0	0	0	0	0	0	0	0	0	0	0	0	0	0	0	0	0
p__Firmicutes g__Megasphaera	0	0	0	0	0	0	0	0	0	0	0	0	0	7.97e-05	0	0.000337229	0.000214364	0	0.00348101	0	0	0.000487475	0.000833057	0.0012186	0.000106838	1.96e-05	0.000388679	7.75e-05	8.77e-05	0.000932355	0	0	0	0	0	0	0	0	0	0	0	0	0	0	0.000247302	0.000169937	0.000173232	0	0.000111167
p__Firmicutes g__Mitsuokella	0	0	0	0	0	0	0	0	0	0	0	0	0	0	0	0	0	0	0	0	0	0	0	0	0	0	0	0	0	0	0	0	0	0	0	0	0	0	0	0	0	0	0	0	0	0	0	0	0
p__Firmicutes g__Mogibacterium	0	0	0	0	0.00193103	0	0	0	0	0	0.0030107	0.00165113	0.00252403	0	0	0	0	0	0.00349289	0	0.00508908	0.000358145	0.00186685	0.00277571	0.000866572	0	0.000135586	0.000809006	0	0.000436421	0.0015729	0.00280003	0	0	0	0	0	0	0	0	0	0	0	0	0.000252564	0	0.000268686	0	0.000763075
p__Firmicutes g__Moryella	0	0.00328424	0	0	0	0	0	0	0	0	0	0	0	0	0	0.00145357	0.000175389	0	0.00352853	0	0	0.000208918	0.000301105	0.00365581	0	0.00021534	0	0.00284873	0.00015351	0.000188455	0	0	0	0	0	0	0	0	0	0	0	0	0	0	0.00024204	0.00106537	0.000265151	8.65e-05	0.000450159
p__Firmicutes g__Oribacterium	0	0	0	0	0	0	0.000650407	0	0	0	0	0	0	0.000318613	0	0	0.000477448	0.000106276	0.00218603	0	0	0.000228815	0	0.00311421	0	0.000117458	0.00018982	0	6.58e-05	0.000238048	0	0.00084652	0	0	0.0016	0	0	0.00190651	0	0	0	0	0	5.84e-05	0.00045251	0	0.00010606	0.000497042	0.000436435
p__Firmicutes g__Oscillospira	0	0	0.000670297	0	0	0	0.000433604	0	0	0	0	0	0	0	0	0	9.74e-05	0.00675614	4.75e-05	0	0	6.96e-05	0	0	0.00351377	0.000166399	9.94e-05	0	5.48e-05	0	0	0.00143257	0	0.00105876	0	0	0	0	0	0	0.00433238	0	0	0.000116822	9.47e-05	0.000431378	7.07e-05	0	0.000614852
p__Firmicutes g__Oxobacter	0	0	0	0	0	0	0	0	0	0	0	0	0	0	0	0	0	0	0	0	0	0	0	0	0	0	0	0	0	0	0	0	0	0	0	0	0	0	0	0	0	0	0	0	0	0	0	0	0
p__Firmicutes g__p-75-a5	0	0	0	0	0	0	0	0	0	0	0	0	0.00165033	0	0	0	0	0	0	0	0	0	0	0	0	0	0	0	2.19e-05	1.98e-05	0	0	0	0	0	0	0.00112962	0	0	0	0	0	0	0	0	0	0	0	0
p__Firmicutes g__Paenibacillus	0	0	0	0	0	0	0.00130081	0	0	0	0	0	0	0	0	0	0	0	4.75e-05	0.00665912	0	0.00051732	0.000270995	0	0.000652896	0.000127246	0	0	0	0	0	0	0	0	0	0	0	0	0	0	0.00415908	0	0	0	0	0.000921581	0	0	0.000155085
p__Firmicutes g__Parvimonas	0.00574081	0.00258758	0.00552995	0	0	0.00138961	0.00184282	0.0337014	0.0102064	0.0017828	0.00334523	0.000971251	0.00339773	0.000637227	0	0.000127914	0	0	0	0	0.0029739	0.00112418	0	0.000586735	0.00206553	0.000548138	0.00170838	0.00333069	0.000372811	0.00651656	0	0.000520935	0.019341	0.00211752	0	0	0.00367128	0	0.0051452	0.000766116	0	0.00462749	0	0.000155763	0.000762953	0	0	0	0.00026488
p__Firmicutes g__Pelosinus	0	0	0	0	0	0	0	0	0	0	0	0	0	0	0	0	0	0	0	0	0	0	0	0	0	0	0	0	0	0	0	0	0	0	0	0	0	0	0	0	0	0	0	0	0	0	0	0	0
p__Firmicutes g__Pelotomaculum	0	0	0	0	0	0	0	0	0	0	0	0	0	0	0	0	0	0	0	0	0	0.000119382	0	0	0	0	0	0	0	0	0	0	0	0	0	0	0	0	0	0	0	0	0	0	0	0	0	0	0
p__Firmicutes g__Peptococcus	0	0	0	0	0	0	0	0	0	0	0	0	0	0	0	5.81e-05	0	0	0	0	0	4.97e-05	0	0	0	0	0	0.000189342	0	0.000119024	0	0	0	0	0	0	0	0	0	0	0	0	0	9.46e-05	0	0	0	0	1.37e-05
p__Firmicutes g__Peptoniphilus	0.0145352	0.0247811	0.01969	0.0184601	0.00634483	0.0384749	0.00303523	0.0166782	0	0.0017828	0.000557538	0.0128205	0.0190273	0.00128242	0.00426635	0.000383743	0.00128619	0.000182188	0.00192465	0	0.00610147	0.00720269	0.00407495	0.000248234	0.00195869	0.000871148	0.000542343	0.0125654	0.00122808	0.00139853	0.0123412	0.0157583	0.00845272	0	0.00533333	0.179069	0.0237221	0.0178647	0.00715095	0.0021889	0.00147301	0.0150393	0.0730485	0.00101802	0.000636671	0	0.00153434	0	0.00272017
p__Firmicutes g__Peptostreptococcus	0	0.000298567	0	0.00457558	0	0	0	0	0	0	0	0	0.00242695	0.00047792	0	4.65e-05	0.000574886	0	0.000285134	0.00306178	0	0.000248712	0	0.000812403	0	0	0	0.000516387	8.77e-05	0.000922436	0	0	0	0.000756258	0	0	0	0	0	0	0	0	0.00263125	0	0.00024204	0.000464058	0.000466665	0.000315934	0.000413103
p__Firmicutes g__ph2	0.00525223	0	0.00310013	0	0	0	0	0.00276052	0	0	0	0	0	0	0	0	0	0	5.94e-05	0	0	4.97e-05	0	0	0	0	0.000117508	0	0	0.00014878	0.00205687	0	0.0025788	0	0	0.00124518	0	0	0	0	0	0.00161962	0	0	0.00036306	0	0	0.000649978	7.96e-05
p__Firmicutes g__Phascolarctobacterium	0	0	0	0	0	0	0	0	0	0	0	0.000874126	0	0	0	0	0	0	0	0	0	0.000109433	0	0	0	0	0	0	0.000252196	0	0	0	0	0.000680632	0	0	0	0	0	0	0	0	0	0	0.000220993	0	0	0	0
p__Firmicutes g__Planifilum	0	0	0	0	0	0	0	0	0	0	0	0	0	0	0	0	0	0	0	0	0	0	0	0	0.0002849	0	0	0	0	0	0	0	0	0	0	0	0	0	0	0	0	0	0	5.56e-05	0	0	0	0	0
p__Firmicutes g__Planococcus	0	0	0	0	0	0	0	0	0	0	0	0	0	0	0	0	0	0	0	0	0	0	0	0	0	0	0	0	0.000142545	0	0	0	0	0	0	0	0	0	0	0	0	0	0	0	0	0	0	0	0
p__Firmicutes g__Planomicrobium	0	0	0	0	0	0	0	0	0	0	0	0	0	0	0	0	0	0	0	0	0	0	0	0	0.000118708	0	0	0	0.000164475	0	0	0	0	0	0	0	0	0	0	0	0	0	0	0	0	0.000660139	0	0	0
p__Firmicutes g__Pseudoramibacter_Eubacterium	0	0	0	0	0	0	0	0	0	0	0	0	0	0	0	0	0	0	0	0	0	0	0	0	0	0	0	0	0	0	0	0	0	0	0	0	0	0	0	0	0	0	0	0	0	0	0	0	0
p__Firmicutes g__Pullulanibacillus	0	0	0	0	0	0	0	0	0	0	0	0	0	0	0	0	0	0	0	0	0	0	0	0	0	0	0	0	0	0	0	0	0	0	0	0	0	0	0	0	0	0	0	0	0	0	0	0	0
p__Firmicutes g__rc4-4	0	0	0	0	0	0	0	0	0	0	0	0	0	0	0	0	0	0	0	0	0	0	0	0	0.000201804	0	0	0	0	0	0	0	0	0	0	0	0	0	0	0	0	0	0	0	0	0	0	0	0
p__Firmicutes g__Roseburia	0	0	0.00494344	0	0	0	0	0	0	0	0	0.00174825	0	0.000151341	0	0	0	0.00746971	0	0	0	0	0	0	0.0026472	0	0	0	0.00010965	0	0	0.0096373	0.0038682	0.00151252	0	0	0	0	0	0	0	0.00370199	0	0.000194704	7.89e-05	0	0	0	8.65e-05
p__Firmicutes g__Ruminococcus	0	0.0109475	0.00620025	0	0.00165517	0	0	0.000460087	0	0	0	0.0136946	0	0.000310648	0.00341308	0.000383743	0.000204621	0.025977	0.00020197	0	0	0.0032432	0	0	0.00613723	0.000802631	0.000198859	0	0.000548252	2.98e-05	0	0.00625122	0.00702006	0.00302503	0	0	0	0.00218896	0	0	0	0.014808	0	0.00112094	0.00256773	0.00109152	0.000236868	0.00145289	0.00195298
p__Firmicutes g__Rummeliibacillus	0	0	0	0	0	0	0	0	0	0	0	0	0	0	0	0	0	0	0	0	0	0	0	0	0.000249288	0	0	0	0	0	0	0	0	0	0	0	0	0	0	0	0	0	0	0	0	0	0	0	4.67e-05
p__Firmicutes g__Saccharibacillus	0	0	0.000167574	0	0	0	0	0	0	0	0	0	0	0	0	0	0	0	0	0	0	0	0.000361326	0	0	0	0.000117508	0	0	0	0	0	0	0	0	0	0	0	0	0	0	0	0	0	0	0	0	0	0
p__Firmicutes g__Salinicoccus	0	0	0	0	0	0	0	0	0	0	0	0	0	0	0	0	0	0	0	0	0	0	0	0	0	0	0	0	0	0.000366991	0	0	0	0	0	0	0	0	0	0	0	0	0	0	0	0	0	0	0
p__Firmicutes g__Schwartzia	0	0	0	0	0	0	0	0	0	0	0	0	0.00126201	0	0	0	0	0	0	0	0	0	0	0	0	0	0	0	0	0.000406665	0	0	0	0	0	0	0	0	0	0	0	0	0	0	0	0	0	0	0
p__Firmicutes g__Selenomonas	0	0.00298567	0	0	0	0	0	0	0.00313152	0	0.00111508	0	0	0	0	0	0.00033129	0	0.00114054	0	0.00332643	0.000487475	0	0.00408458	0.000724122	0.000127246	0.000144625	7.75e-05	0.000285091	0.00134894	0	0.00104187	0.00186246	0	0	0	0	0	0	0	0	0	0	0.000433911	0.00176795	0.000660139	9.19e-05	0.000505091	0.000155085
p__Firmicutes g__Sharpea	0	0	0	0	0	0	0	0	0	0	0	0	0	0	0	0	0	0	0	0	0	0	0	0.000112834	0	0	0.000253094	0	0	0	0	0	0	0	0	0	0	0	0	0	0	0	0	0	0	0	0	0	0
p__Firmicutes g__Shimazuella	0	0	0	0	0	0	0	0	0	0	0	0	0	0	0	0	0	0	0	0	0	0	0	0	0	0	0	0	0	0	0	0	0	0	0	0	0	0	0	0	0	0	0	0	0	0	0	0	0
p__Firmicutes g__Shuttleworthia	0	0	0	0	0	0	0	0	0	0	0	0	0	0.000215064	0	0	0	0	0	0	0	0	0	0	0	0	0	0.00014631	0	0	0	0	0	0	0	0	0	0	0	0	0	0	0	0	0	0	0	0	6.72e-05
p__Firmicutes g__SMB53	0	0	0	0	0	0	0	0	0	0	0.00178412	0.0003885	0	0.000748741	0	0.000895401	0	0	8.32e-05	0	0	0	0	0	0.000546059	0.000616656	0	0	0.000855273	0	0	0	0	0	0	0	0	0	0	0	0.00311931	0	0	0	0	0.00488895	0.00077424	0	0.000500939
p__Firmicutes g__Solibacillus	0	0	0	0	0	0	0	0	0	0	0	0	0	0	0	0	0	0	0	0	0	0	0	0	0	0	0	0	0.000241231	0	0	0	0	0	0	0	0	0	0	0	0	0	0	0	0	0	0	0	0
p__Firmicutes g__Sporomusa	0	0	0	0	0	0	0	0	0	0	0	0	0	0	0	0	0	0	0	0	0	0	0	0	0	0	0	0	0	0	0	0	0	0	0	0	0	0	0	0	0	0	0	0	0	0	0	0	0
p__Firmicutes g__Sporosarcina	0	0	0	0	0	0	0.00227642	0	0	0	0	0	0	0.000223029	0	0.000186057	0.000535911	0	0	0	0	0.00097495	0	0	0.000273029	0	0.000207898	0	0.0017873	0	0	0	0	0	0	0	0.00225925	0	0	0	0	0	0	5.01e-05	0	0	0	0	0
p__Firmicutes g__Staphylococcus	0.0697447	0.0365247	0.151739	0.0637425	0.0329655	0.0489838	0.0808672	0.0653324	0.0358386	0.0386272	0.0367975	0.184052	0.0258227	0.0290177	0.0587307	0.0237805	0.227606	0.00101722	0.120125	0.100453	0.0657875	0.0647048	0.153714	0.00602532	0.020133	0.0479817	0.238966	0.025105	0.0885865	0.0523408	0.00653357	0.0617959	0.116762	0.0260153	0.0325333	0.0129262	0.0461734	0.106694	0.0393303	0.0435592	0.0327528	0.0765849	0.0291943	0.0237816	0.0121178	0.0674453	0.130712	0.0544412	0.208041
p__Firmicutes g__Streptococcus	0.144131	0.0147293	0.070465	0.081887	0.04	0.0346535	0.0179946	0.0700483	0.0314312	0.0418957	0.0150535	0.144716	0.0856228	0.0260466	0.0314744	0.371359	0.0839042	0.00941305	0.155291	0.0730078	0.24358	0.104976	0.0851425	0.333175	0.108749	0.111703	0.0679918	0.0263788	0.0444084	0.0781194	0.11833	0.0815263	0.110029	0.0496862	0.00871111	0.0132227	0.029935	0.106694	0.0327025	0.0409325	0	0.173762	0.0325147	0.0327074	0.0355799	0.19297	0.0920356	0.0357146	0.0585674
p__Firmicutes g__Subdoligranulum	0	0	0	0	0	0	0	0	0	0	0.000780553	0.00417638	0	0.000199133	0.00154554	0	0	0	0.00021385	0	0	0.000308402	0	0	0.0082265	0.000567715	0.000433875	0	0	2.98e-05	0	0.00221397	0	0.000831884	0	0	0	0	0	0.000985006	0	0	0	0.00054517	0.00128387	0	0	0	0.00115285
p__Firmicutes g__Symbiobacterium	0	0	0	0	0	0	0	0	0	0	0	0	0	0	0	0	0	0	0	0	0	0	0	0	5.94e-05	0	0	0	0	0	0	0	0	0	0	0	0	0	0	0	0	0	0	0	0	0	0	0	0
p__Firmicutes g__Syntrophomonas	0	0	0	0	0	0	0	0	0	0	0	0	0	0	0	0	0	0	0	0	0	0	0	0	0	0	0	0	0	0	0	0	0	0	0	0	0	0	0	0	0	0	0	0	0	0	0	0	3.43e-05
p__Firmicutes g__Tepidimicrobium	0	0	0	0	0	0	0	0	0	0	0	0	0	0	0	0	0	0	0	0	0	0	0	0	0.000261159	0	0	0	0	0	0	0	0	0	0	0	0	0	0	0	0	0	0	0.000152981	0	0	0	0	0
p__Firmicutes g__Tetragenococcus	0	0	0	0	0	0	0	0	0	0	0	0	0	0	0	0	0	0	2.38e-05	0	0	2.98e-05	0	0	0	0	0	0	0	0	0	0	0	0	0	0	0	0	0	0	0	0	0	0	0	0	0	0	0
p__Firmicutes g__Thermacetogenium	0	0	0	0	0	0	0	0	0	0	0	0	0	0	0	0	0	0	0	0	0	0	0	0	0.000178063	0	0	0	0	0	0	0	0	0	0	0	0	0	0	0	0	0	0	0	0	0	0	0	0
p__Firmicutes g__Thermicanus	0	0	0	0	0	0	0	0	0	0	0	0	0	0	0	0	0	7.59e-05	0	3.03e-05	0	0	0	0	0	0	0	0	0	0	0	0	0	0	0	0	0	0	0	0	0	0	0	0	0	0	0	0	0
p__Firmicutes g__Thermoactinomyces	0	0	0	0	0	0	0	0	0	0	0	0	0	0.00023896	0	0	0	0	0	0	0	0	0	0	0	0	0	0	0	0	0	0	0	0	0	0	0	0	0	0	0	0	0	0	0	0	0	0	0
p__Firmicutes g__Thermoanaerobacterium	0	0	0	0	0	0	0	0	0	0	0	0	0	0	0	0	0	0	0	0	0	9.95e-05	0	0	0	0	0	0	0	0	0	0	0	0	0	0	0	0	0	0	0	0	0	0	0	0	0	0	0
p__Firmicutes g__Thermobacillus	0	0	0	0	0	0	0	0	0	0	0	0	0	0	0	0	0	0	0	0	0	0	0	0	0.000154321	0	0	0	0	0	0	0	0	0	0	0	0	0	0	0	0	0	0	0	0	0	0	0	0
p__Firmicutes g__Tissierella_Soehngenia	0	0	0	0	0	0	0	0	0	0	0	0	0	0	0	0	0	0	0	0	0	0	0	0	0	0	0	0	0	0	0	0	0	0	0	0	0	0	0	0	0	0	0	0	0	0	0	0	0
p__Firmicutes g__Trichococcus	0	0	0	0	0	0	0	0	0	0	0	0	0	0	0	0	0	0	0	0.000616398	0	0	0	0	0	0	0	0	0	0	0	0	0	0.0023444	0	0	0	0	0	0	0	0	0.000626488	0	0	0	0	0	0
p__Firmicutes g__Tuberibacillus	0	0	0	0	0	0	0	0	0	0	0	0	0	0	0	0	0	0	0	0	0	0	0	0	0	0	0	0	8.77e-05	0	0	0	0	0	0	0	0	0	0	0	0	0	0	2.23e-05	0	0	0	0	0
p__Firmicutes g__Turicibacter	0	0	0	0	0	0	0	0	0	0	0	0	0	0	0	0	0	0	0	0	0	0	0	0	0.000367996	0	0	0	0	5.95e-05	0	0	0	0	0	0	0	0	0	0	0	0	0	0	0	0	0	0	0
p__Firmicutes g__Ureibacillus	0	0	0	0	0	0	0	0	0	0	0	0	0	0	0	0	0	0	0	0	0	1.99e-05	0	0	0	0	0	0	0.000175441	0	0	0	0	0	0	0	0	0	0	0	0	0	0	0.0002253	0	0	0	0	0
p__Firmicutes g__Vagococcus	0	0	0	0	0	0	0	0	0	0	0	0	0	0	0	0	0	0	0	0	0	0	0	0	0	0	0	0	0	0	0	0	0	0	0	0	0	0	0	0	0	0	0	0	0	0	0	0	3.71e-05
p__Firmicutes g__Veillonella	0.0555759	0.245621	0.0228739	0.0728937	0.0231724	0.0187598	0.0140921	0.0152979	0.123289	0.00980538	0.0612177	0.0159285	0.00873702	0.00271618	0.0100782	0.124368	0.0110495	0.00101722	0.0494826	0.00299105	0.011064	0.0142661	0.0151857	0.130233	0.0260328	0.00678321	0.00876789	0.00594705	0.00451759	0.0144912	0.0350877	0.0573029	0.0544413	0.0297966	0.0154667	0.00296472	0.00889579	0.00741421	0.0425569	0.00415891	0.00112642	0.0245257	0.00150357	0.00142134	0.0108076	0.0346933	0.0074419	0.00640922	0.00730411
p__Firmicutes g__Virgibacillus	0	0	0	0	0	0	0	0	0	0	0	0	0	0	0	0	0	0	0	4.04e-05	0	0	0	0	0	0	0	0	0	0	0	0	0	0	0	0	0	0	0	0	0	0	0	0	0	0	0	0	0
p__Firmicutes g__Viridibacillus	0	0	0	0	0	0	0	0	0	0	0	0	0	0	0	0	0	0	0	0	0	4.97e-05	0	0	0	0	0	0	0	0	0	0	0	0	0	0	0	0	0	0	0	0	0	0	0	0	0	0	0
p__Firmicutes g__WAL_1855D	0.0141688	0	0.0108085	0	0	0.0167622	0	0	0	0	0	0.00145688	0	0.000223029	0	0	0	0	0.000344537	0	0.001383	0.000467578	0	0	0.000154321	0	0	0	0	0.00029756	0.00362976	0	0.00959885	0	0.00248889	0.0718648	0	0	0	0	0	0	0.00551309	0	0	0	0.000272221	0	0.000741116
p__Firmicutes g__Weissella	0.00171003	0	0	0	0	0	0	0	0	0	0	0	0	0	0	0	0	0	0	0	0	0.000159175	0	0	0	0	0	0	0	0	0	0	0	0	0	0	0	0	0	0	0	0	0	0	0	0.00034641	0.000102525	0	0
p__Firmicutes o__Bacillales	0	0	0	0	0	0	0	0	0	0	0	0	0.00873702	0.000669088	0	0.000209314	0.00110105	0	0	0.00188961	0	0.000189021	0	0	0.00331197	0.000313222	0.00108469	0	0.00114036	2.98e-05	0	0	0	0	0	0	0	0.0043073	0	0	0	0	0.00169152	0.000692588	0.000178899	0.000274513	0.00115606	0	3.43e-05
p__Firmicutes o__Clostridiales	0	0.00368233	0.00159196	0	0	0.00217127	0.00303523	0.00379572	0	0	0.00334523	0.00796426	0.00504805	0.000143376	0	0.000407	0.000116926	0.0216804	0.00154448	0	0	0.000855568	0.000672468	0	0.00648148	0.000371951	0.000153664	0.000172129	0.000592112	0.000545527	0	0.00260467	0.00845272	0.00219315	0	0.00243107	0.000423609	0.00402485	0	0	0.00450567	0.00647848	0.00131562	0.000325433	0.000584054	0.00179741	0.000346464	0.00221757	0.00107873
p__Firmicutes o__Gemellales	0	0	0	0	0	0	0	0	0	0	0	0	0	0	0	0	0	0	0	0	0	0	0	0	0	0	0	0	0	0	0	0	0	0	0	0	0	0	0	0	0	0	0	0	0	0	0	0	2.74e-06
p__Firmicutes o__Lactobacillales	0.00122145	0	0	0	0	0	0	0	0	0.0017828	0	0.00369075	0	0	0	0	0	0.000212553	0.000142567	0	0	0	0	0.000180534	0.000106838	0.000156611	0.000244055	0	0.000361846	1.98e-05	0	0	0	0	0	0	0	0	0	0	0	0.00370199	0	6.12e-05	0	0.000647067	0.000381817	0	0
p__Firmicutes o__MBA08	0	0	0	0	0	0	0	0	0	0	0	0	0	0	0	0	0	0	0	0	0	0	0	0	0.000166192	0	0	0	0	0	0	0	0	0	0	0	0	0	0	0	0	0	0	0	0	0	0	0	0
p__Firmicutes o__OPB54	0	0	0	0	0	0	0	0	0	0	0	0	0	0	0	0	0	0	0	0	0	5.97e-05	0	0	0.00180437	0	0	0	0	0	0	0	0	0	0	0	0	0	0	0	0	0	0	1.95e-05	0	0	0	0	0
p__Firmicutes o__SHA-98	0	0	0	0	0	0	0	0	0	0	0	0	0	0	0	0	0	0	0	0	0	0	0	0	0.000237417	0	0	0	0.000120615	0	0	0	0	0	0	0	0	0	0	0	0	0	0	0	0	0	0	0	0
p__Firmicutes o__Thermoanaerobacterales	0	0	0	0	0	0	0	0	0	0	0	0	0	0	0	0	0	0	0	0	0	0	0	0	0	0	0	0	0	0	0	0	0	0	0	0	0	0	0	0	0	0	0	0	0	0	0	0	0
p__Fusobacteria f__Leptotrichiaceae	0	0	0	0	0	0	0.00130081	0	0	0	0	0	0	0	0	0	0	0	0	0	0	0	0	0	0	0	0	0.00012049	0	2.98e-05	0	0	0	0	0	0	0.00240045	0	0	0	0	0	0	0	0	0	0	0	0
p__Fusobacteria g__Fusobacterium	0.0122145	0.00278662	0.0136573	0.00867782	0.0115862	0.0247525	0.00726287	0.0887969	0.21016	0.00965681	0.00167261	0.00951826	0.042326	0.000852291	0	0.000279086	0.00151029	0	0.00699766	0.0010408	0.00363377	0.0035914	0.000371363	0.0293819	0.00268281	0.000616656	0.00355235	0.00398478	0.00132677	0.00895656	0.0164549	0.00390701	0.0416905	0.0288891	0	0.000711533	0.0234397	0.0160288	0.0355804	0.00864616	0.00138636	0.0300787	0.00162887	0.000456163	0.00108392	0.000535955	0.00307575	0.00319757	0.00129009
p__Fusobacteria g__Leptotrichia	0.00635153	0.0103503	0.0248848	0.00978227	0.0107586	0.00303978	0	0.0319761	0.01299	0	0	0.00534188	0.0216484	0.000860256	0	0.0039072	0.000818482	0	0.0108945	0.00273843	0.00331739	0.00560099	0.00174641	0.0305328	0.00255223	0.00153674	0.00204283	0.0005336	0.00183116	0.000406665	0.00350877	0.000130234	0.0270774	0.0108901	0.00248889	0	0.00155323	0.0103799	0.00287782	0.000656671	0.00121307	0.0168903	0.000626488	0.00177458	0.000810309	0.00158172	0.00113484	0.00352155	0.00164555
p__Fusobacteria g__Psychrilyobacter	0	0	0	0	0	0	0	0	0	0	0	0	0	0	0	0	0	0	0	0	0	0	0	0	0	0	0	0	0	0	0	0	0	0	0	0	0	0	0	0	0	0	0	0	0	0	0	0	0
p__Fusobacteria g__Sneathia	0	0	0	0	0	0	0	0	0	0	0	0	0	0	0	0	0.000448216	0	0	0	0	0.000169124	0	0	0	0	0	0	0	0	0	0	0	0	0	0	0	0	0	0	0	0	0	0.000161326	0	0	0	0	0
p__Fusobacteria g__Streptobacillus	0	0	0	0	0	0	0	0	0	0	0	0	0	0	0	0	0	0	0	0	0	0	0	0	0.0002849	0	0	0	0	0	0	0	0	0	0	0	0	0	0	0	0	0	0	0	0	0	0	0	0
p__Fusobacteria o__Fusobacteriales	0	0	0	0	0	0	0	0	0	0	0	0	0	0	0	0	0	0	0	0	0	0	0	0	0	0	0	0	0	0	0	0	0	0	0	0	0	0	0	0	0	0	0	0	0	0	0	0	0
p__Gemmatimonadetes c__Gemm-1	0	0	0	0	0	0	0	0	0	0	0	0	0	0	0	0	9.74e-05	0	0	0	0	0	0	0	0	0	0	0	0	0	0	0	0	0	0	0	0	0	0	0	0	0	0	0	0	0	0	0	0
p__Gemmatimonadetes c__Gemm-3	0	0	0	0	0	0	0	0	0	0	0	0	0	0	0	0	0.000116926	0	0	0	0	0	0	0	0	0.000176187	0	0	0	0	0	0	0	0	0	0	0	0	0	0	0	0	0	0	0	0	0	0	0
p__Gemmatimonadetes c__Gemm-4	0	0	0	0	0	0	0	0	0	0	0	0	0	0	0	0	0	0	0	0	0	0	0	0	0	0	0	0	0	0	0	0	0	0	0	0	0	0	0	0	0	0	0	0	0	0	0	0	0
p__Gemmatimonadetes c__Gemmatimonadetes	0	0	0	0	0	0	0	0	0	0	0	0	0	8.76e-05	0	0	0	0	0	0	0	0	0	0	0	0	0	0	0	0	0	0	0	0	0	0	0	0	0	0	0	0	0	0.000111259	0	0	0	0	0
p__Gemmatimonadetes f__A1-B1	0	0	0	0	0	0	0	0	0	0	0	0	0	0	0	0	0	0	0	0	0	0	0	0	0.000225546	0	0	0	0	0	0	0	0	0	0	0	0	0	0	0	0	0	0	0	0	0	0	0	0
p__Gemmatimonadetes f__Ellin5301	0	0	0	0	0	0	0	0	0	0	0	0	0	0	0	0	0	0	0	0	0	0	0	0	0	0	0	0	0	0	0	0	0	0	0	0	0	0	0	0	0	0	0	9.18e-05	0	0	0	0	0
p__Gemmatimonadetes g__Gemmatimonas	0	0	0	0	0	0	0	0	0	0	0	0	0	0	0	0	0	0	0	0	0	0	0	0	5.94e-05	6.85e-05	0	0	0	0	0	0	0	0	0	0	0	0	0	0	0	0	0	0	0	0	0	0	0
p__Gemmatimonadetes o__Ellin5290	0	0	0	0	0	0	0	0	0	0	0	0	0	0	0	0	0	0	0	0	0	0	0	0	0.000249288	0	0.000352523	0	0	0	0	0	0	0	0	0	0	0	0	0	0	0	0	0	0	0	0	0	0
p__Gemmatimonadetes o__Gemmatimonadales	0	0	0	0	0	0	0	0	0	0	0	0	0	6.37e-05	0	0	0	0	0	0	0	0	0	0	0.000189934	0	0	0	0.000142545	0	0	0	0	0	0	0	0	0	0	0	0	0	0	0.000161326	7.89e-05	0	0.000194444	0	0
p__Gemmatimonadetes o__N1423WL	0	0	0	0	0	0	0	0	0	0	0	0	0	0	0	0	0	0	0	0	0	5.97e-05	0	0	0	0	0	0	0	0	0	0	0	0	0	0	0	0	0	0	0	0	0	0	0	0	0	0	0
p__GN02 c__BD1-5	0	0	0	0	0	0	0	0.000460087	0	0	0	0	0	0	0	0	0.000506679	0	0	0	0	0	0	0	0.0017094	0	0	0	9.87e-05	0	0	0	0	0	0	0	0	0	0	0	0	0	0	0	0	0	0.000127272	0	0
p__GN02 c__GKS2-174	0	0	0	0	0	0	0	0	0	0	0	0	0	0	0	0	0	0	0	0	0	0	0	0	0	0	0	0	0.00010965	0	0	0	0	0	0	0	0	0	0	0	0	0	0	0	0	0	0	0	0
p__Lentisphaerae f__Victivallaceae	0	0	0	0	0	0	0	0	0	0	0	0	0	0	0	0	0	0	0	0	0	0	0	0	0	0	0	0	0	0	0	0	0	0	0	0	0	0	0	0	0.00597869	0	0	0	0	0	0	0	0
p__Lentisphaerae g__Victivallis	0	0	0	0	0	0	0	0	0	0	0	0	0	0	0	0	0	0	0	0	0	0	0	0	0	0	0	0	0	0	0	0	0	0	0	0	0	0	0	0	0	0	0	0	0	0	0	0	0
p__Nitrospirae f__0319-6A21	0	0	0	0	0	0	0	0	0	0	0	0	0	0	0	0	0	0	0	0	0	0	0	0	0.00014245	0	0	0	0	0	0	0	0	0	0	0	0	0	0	0	0	0	0	0	0	0	0	0	2.47e-05
p__Nitrospirae g__Nitrospira	0	0	0	0	0	0	0	0	0	0	0	0	0	0	0	0	0	0	0	0	0	0	0	0	0	0	0	0	0.000394741	0	0	0	0	0	0	0	0	0	0	0	0	0	0	0	0	0	0	0	0
p__NKB19	0	0	0	0	0	0	0	0	0	0	0	0	0	0	0	0	0	0	0	0	0	0	0	0	5.94e-05	0	0	0	0	0	0	0	0	0	0	0	0	0	0	0	0	0	0	0	0	0	0	0	0
p__OD1	0	0	0	0	0	0	0	0	0	0	0	0	0	0.000111515	0	0	3.9e-05	0	0	0	0	0	0	0	0.000154321	0	0	0	0	0	0	0	0	0	0	0	0	0	0	0	0	0	0	4.73e-05	0	0	0	0	4.12e-06
p__OD1 c__ABY1	0	0	0	0	0	0	0	0	0	0	0	0	0	0.000191168	0	0	0	0	0	0	0	0	0	0	0	0	0	0	0	0	0	0	0	0	0	0	0	0	0	0	0	0	0	0	0	0	0	0	0
p__OD1 c__SM2F11	0	0	0	0	0	0	0	0	0	0	0	0	0	9.56e-05	0	0	0	0	0	0	0	0	0	0	0	0	0	0	0	0	0	0	0	0	0	0	0	0	0	0	0	0	0	0	0	0	0	0	0
p__OD1 c__ZB2	0	0	0	0	0	0	0	0	0	0	0	0	0	3.98e-05	0	0	0	0	0	0	0	0	0	0	0	0	0	0	0	0	0	0	0	0	0	0	0	0	0	0	0	0	0	0	0	0	0	0	0
p__OP3 c__koll11	0	0	0	0	0	0	0	0	0	0	0	0	0	0	0	0	1.95e-05	0	0	0	0	0	0	0	0	0	0	0	0	0	0	0	0	0	0	0	0	0	0	0	0	0	0	0	0	0	0	0	0
p__Planctomycetes c__BD7-11	0	0	0	0	0	0	0	0	0	0	0	0	0	0	0	0	0	0	0	0	0	0	0	0	0	0	0	0	0	0	0	0	0	0	0	0	0	0	0	0	0	0	0	0	0	0	0	0	0
p__Planctomycetes f__Gemmataceae	0	0	0	0	0	0	0	0	0	0	0	0	0	0	0	0	0	0	0	0	0	0	0	0	0	0	0	0	0	0	0	0	0	0	0	0	0	0	0	0	0	0	0	9.74e-05	0	0	0	0	0
p__Planctomycetes f__Isosphaeraceae	0	0	0	0	0	0	0	0	0	0	0	0	0	7.97e-05	0	0	0	0	0	0	0	0	0	0	0.000106838	0	0	0	0.00010965	0	0	0	0	0	0	0	0	0	0	0	0	0	0	0.000108478	0	0.000163401	6.72e-05	0	2.61e-05
p__Planctomycetes f__Pirellulaceae	0	0	0	0	0	0	0	0	0	0	0	0	0	0	0	0	0	0	0	0	0	0	0.000140516	0	3.56e-05	0	0	0	0	0	0	0	0	0	0	0	0	0	0	0	0	0	0	0	0	0	0	0	0
p__Planctomycetes g__A17	0	0	0	0	0	0	0	0	0	0	0	0	0	0	0	0	0	0	0	0	0	0	0	0	0	0	0	0	0	0	0	0	0	0	0	0	0	0	0	0	0	0	0	0	0	0	0	0	0
p__Planctomycetes g__Gemmata	0	0	0	0	0	0	0	0	0	0	0	0	0	0	0	8.14e-05	0.000204621	0	0	0	0	0	0	0	9.5e-05	0	0	0	6.58e-05	0	0	0	0	0	0	0	0	0	0	0	0	0	0	0	0	0.00124185	0.000456059	0	0
p__Planctomycetes g__Pirellula	0	0	0	0	0	0	0	0	0	0	0	0	0	0	0	0	0	0	0	0	0	0	0	0	0.000106838	0	0	0	4.39e-05	0	0	0	0	0	0	0	0	0	0	0	0	0	0	0	0	0	0	0	0
p__Planctomycetes g__Planctomyces	0	0	0	0	0	0	0	0	0	0	0	0	0	0	0	0	0	0	0	0	0	0	0	0	0	0	9.04e-05	0	0	2.98e-05	0	0	0	0	0	0	0	0	0	0	0	0	0	0	0	0	0.000141414	0	0
p__Planctomycetes g__Rhodopirellula	0	0	0	0	0	0	0	0	0	0	0	0	0	0	0	0	0	0	0	0	0	0	0	0	0	0	0	0	0	0	0	0	0	0	0	0	0	0	0	0	0	0	0	0	0	0	0	0	0
p__Planctomycetes o__agg27	0	0	0	0	0	0	0	0	0	0	0	0	0	0	0	0	0	0	0	0	0	0	0	0	0	0	0	0	0	0	0	0	0	0	0	0	0	0	0	0	0	0	0	0	0	0	0	0	0
p__Planctomycetes o__AKAU3564	0	0	0	0	0	0	0	0	0	0	0	0	0	0	0	0	0	0	0	0	0	0	0	0	0	0	0	0	0	0	0	0	0	0	0	0	0	0	0	0	0	0	0	0.000100133	0	0	0	0	0
p__Planctomycetes o__CL500-15	0	0	0	0	0	0	0	0	0	0	0	0	0	0	0	0	0	0	0	0	0	0	0	0	0	0	0	0	0	0	0	0	0	0	0	0	0	0	0	0	0	0	0	0	0	0	0	0	0
p__Planctomycetes o__Phycisphaerales	0	0	0	0	0	0	0	0	0	0	0	0	0	0	0	0	0	0	0	0	0	0	0	0	0.000118708	0	7.23e-05	0	0	0	0	0	0	0	0	0	0	0	0	0	0	0	0	0	0	0	0	0	0
p__Planctomycetes o__WD2101	0	0	0	0	0	0	0	0	0	0	0	0	0	0	0	4.65e-05	0	0	0	0.000959964	0	0	0	0	4.75e-05	0	0.000316367	0	0	7.93e-05	0	0	0	0	0	0	0	0	0	0	0	0	0	7.79e-05	0	0	0	0	0
p__Proteobacteria	0	0	0	0	0	0	0	0	0	0	0	0	0	0	0	0	0	0	0	0	0	0	0	0	0.000261159	0	0	0	0	0	0	0	0	0	0	0	0	0	0	0	0	0	0	0	0	0	0	0	0
p__Proteobacteria c__Alphaproteobacteria	0.010138	0	0	0	0	0	0.00130081	0	0	0	0	0	0	0	0	0	0.000194877	0	0	0	0	0.000278557	0	0	0	6.85e-05	0.000822554	0.000197948	1.1e-05	0	0	0	0	0.00756258	0	0	0.00127083	0	0	0	0	0	0	8.34e-05	0	0	0.000367676	0	0
p__Proteobacteria c__Betaproteobacteria	0	0	0	0	0	0	0	0	0	0	0	0	0	0.000167272	0	0	0.000292315	4.55e-05	4.75e-05	0	0	0	0	0	0.000106838	0	0	0	0.000120615	0	0	0	0	0	0	0	0	0	0	0	0	0	0	0	0	0	0.000328787	0	0
p__Proteobacteria c__Deltaproteobacteria	0	0	0	0	0	0	0	0	0	0	0	0	0	0.000159307	0	0	0	0	0	0	0	0	0	0	0.000118708	0.000244705	0	0	0.000142545	0	0	0	0	0	0	0	0	0	0	0	0	0	0	0	0	0	0	0	0
p__Proteobacteria c__Gammaproteobacteria	0	0	0	0	0	0	0	0.00138026	0	0	0	0	0	0	0	0	0.000292315	0	0	0	0	0	0	0	0.000225546	0	0	0	0	0	0	0	0	0	0	0	0	0.00353058	0	0	0	0	0	0	0	0	0	0	0
p__Proteobacteria f__[Marinicellaceae]	0	0	0	0	0	0	0	0	0	0	0	0	0	0	0	0	0	0	0	0	0	0	0	0	0.000106838	0	0	0	0	0	0	0	0	0	0	0	0	0	0	0	0	0	0	0	0	0	0	0	0
p__Proteobacteria f__0319-6G20	0	0	0	0	0	0	0	0	0	0	0	0	0	8.76e-05	0.00191583	0	0	0	0	0.00311231	0.000849687	0	0	0	0.000154321	0.00021534	0	0.000163522	0	1.98e-05	0	0	0	0	0	0	0	0	0	0	0	0	0	0	3.68e-05	0.000398698	0.000459595	0.0002777	7e-05
p__Proteobacteria f__Acetobacteraceae	0.0010993	0	0	0.00157778	0	0	0	0.0010352	0	0	0	0	0	0.00156917	0	0.000302343	0.00127644	0.00136641	0	0	0	0.000308402	0.00227836	0	0.00221985	0.0246075	0.000207898	0.0153195	0.000307021	5.95e-05	0.0015729	0	0	0.00294941	0	0	0	0	0	0	0	0.00161962	0	0.00156597	0.000557745	0.000732036	0.000756563	0	0
p__Proteobacteria f__Aeromonadaceae	0	0	0	0	0	0	0	0	0	0	0	0	0	7.17e-05	0	0	0	0	0	0	0	0	0	0	0.000581671	0	0	0	0	0	0	0	0	0	0	0	0	0	0	0	0	0	0	0	0	0	0	0	0
p__Proteobacteria f__Alcaligenaceae	0	0	0	0	0	0	0	0	0	0	0	0	0	0.00430925	0	0	0.00203646	0	0	0	0	0	0	0	0	0	0	0	0	0	0	0	0	0	0	0	0	0	0	0	0	0	0	0.00554627	0.000194685	0.000385626	0.00234747	0	0
p__Proteobacteria f__Alteromonadaceae	0	0	0	0	0	0	0	0	0	0	0	0	0	0	0	0	0	0	0	0	0	0	0	0	4.75e-05	0	0	0	0	0	0	0	0	0	0	0	0	0	0	0	0	0	0	0	0	0	0	0	0
p__Proteobacteria f__Aurantimonadaceae	0	0	0	0	0	0.00156331	0.00130081	0	0	0.000445699	0	0	0	0.00105142	0	0	2.92e-05	0	5.94e-05	0	0	0.000119382	0.000552026	0	0.000890313	0.000450256	0	0.000232374	0.000372811	0	0	0	0	0.000605006	0	0	0.00818978	0.00141223	0	0.000766116	0	0	0	0.000720403	0.000231517	3.92e-05	0.000180302	0	9.2e-05
p__Proteobacteria f__Bacteriovoracaceae	0	0	0	0	0	0	0	0	0	0	0	0	0	0	0	0	0	0	0	0	0	0	0	0	0	0	0	0	0	0	0	0	0	0	0	0	0	0	0	0	0	0	0	0	0	0	0.000141414	0	0
p__Proteobacteria f__Bartonellaceae	0	0	0	0	0	0	0	0	0	0	0	0	0	0	0	0	0.000555399	0	5.94e-05	0	0	0	0	0.000203101	0.0073718	7.83e-05	0	0	0.000142545	6.94e-05	0	0	0	0	0	0	0	0	0.0113369	0	0	0	0	0	0.000105235	0	0.000618685	0.00164205	0
p__Proteobacteria f__Beijerinckiaceae	0	0	0	0	0	0.00173702	0.00346883	0	0	0	0	0	0	0	0	0.000697715	0	0	0	0	0	0.00012933	0	0.000361068	0.000296771	0.000146823	0.00102141	0	0.00010965	4.96e-05	0	0	0	0.00620132	0	0	0.00423609	0	0	0	0	0	0	0.000525699	0	0	0.000544443	0	0
p__Proteobacteria f__Bradyrhizobiaceae	0	0.000796178	0	0	0	0	0.00205962	0	0	0	0	0	0	0	0	0	0	0	0	0	0	0	0	0	0	0	0.000488109	0	0	0	0	0	0	0	0	0	0.00310647	0	0	0	0	0	0	0.000717622	0	0	0	0	0
p__Proteobacteria f__Brucellaceae	0	0	0	0	0	0	0	0	0	0	0	0	0	0	0	0	0	0	0	0	0	0	0	0	0	0	0	0	0	0	0	0	0	0.00249565	0	0	0	0	0	0	0	0	0	0	0	0	0	0	0
p__Proteobacteria f__Burkholderiaceae	0	0	0	0	0	0	0	0	0	0	0	0	0	0	0	0	0	0	0	0	0	0	0	0	0.00055793	0	0	0	0.000164475	0	0	0	0	0	0	0	0	0	0	0	0	0	0	0	0	0.000882364	0	0	0
p__Proteobacteria f__Cardiobacteriaceae	0	0	0	0	0	0	0	0	0	0	0	0	0	0	0	0	0	0	0	0	0	0	0	0	0.000724122	0	0	0	0	0	0	0	0	0	0	0	0	0	0	0	0	0	0	0	0	0	0	0	0
p__Proteobacteria f__Caulobacteraceae	0	0.00338376	0.0032677	0	0	0	0.00379404	0.00598114	0	0.00460556	0.00680196	0	0	0.00629261	0	0.0004884	0.000565142	0	0	0.00332451	0	0.000189021	0.00236869	0.000157967	0.00297958	6.85e-05	0.00162703	0	0.000208336	0	0	0	0.00315186	0.0026469	0	0.00183813	0.00254165	0.00593137	0	0.00503448	0.0696647	0	0	0.00103471	0.00343592	0.00162094	0	0	0
p__Proteobacteria f__Colwelliaceae	0	0	0	0	0	0	0	0	0	0	0	0	0	0	0	0	0	0	0	0	0	0	0	0	0	0	0	0	0	0	0	0	0	0	0	0	0	0	0	0	0	0	0	0	0	0	0	0	3.16e-05
p__Proteobacteria f__Comamonadaceae	0	0	0	0.00788892	0.000551724	0.000434254	0	0	0.00162375	0	0	0	0	0.000230995	0	0.00136054	0.000146158	3.04e-05	0	0.00242517	0.00093104	0.000378042	0.000230847	0	0.000652896	0.000176187	0	0	0.000723692	0.00014878	0.000483969	0	0	0.00166377	0	0.000237178	0	0.00155345	0	0	0	0	0	0.000236426	0.000310443	0.00892822	0.000388888	0	0
p__Proteobacteria f__Coxiellaceae	0	0	0	0	0	0	0	0	0	0	0	0	0	0	0	0	0	0	0	0	0	0.00012933	0	0	0.000166192	0	0	0	0	0	0	0	0	0	0	0	0	0	0	0	0	0	0	0	0	0	0	0	2.74e-05
p__Proteobacteria f__Cystobacteraceae	0	0	0	0	0	0	0	0	0	0	0	0	0	0	0	0	0	0	0	0	0	0	0	0	5.94e-05	0	0	0	0	0	0	0	0	0	0	0	0	0	0	0	0	0	0	0	0	0	0	0	0
p__Proteobacteria f__Cystobacterineae	0	0	0	0	0	0	0	0	0	0	0	0	0	0.000111515	0	0	0	0	0	0	0	6.96e-05	0	0	0	0	0	0	0	0	0	0	0	0	0	0	0	0	0	0	0	0	0	0	0	0	0	0	0
p__Proteobacteria f__Desulfobulbaceae	0	0	0	0	0	0	0	0	0	0	0	0	0	0	0	0	0	0	0	0	0	0	0	0	0	0	0	0	0	0	0	0	0	0	0	0	0	0	0	0	0	0	0	0	0	0	0	0	0
p__Proteobacteria f__Enterobacteriaceae	0	0	0	0	0	0	0	0	0	0	0	0	0	0.000979736	0.00056348	0.00172103	0.000721044	0.0158048	0.000522745	0.0018694	9.04e-05	0.00135299	0.0001907	0.000744702	0.00205366	0.000381739	0.0018982	8.61e-05	0.00015351	0	0	0	0	0	0	0	0	0	0	0	0	0	0	0.000467288	0.00090502	0.00631381	0.00218838	0.00120538	0.000672494
p__Proteobacteria f__Erythrobacteraceae	0	0	0	0	0.0017931	0.00234497	0	0	0	0	0	0	0	0	0	0.000267457	0	0	0	0	0	0	0	0	0.00220798	0.000352375	0	0	0.000932028	7.93e-05	0	0	0	0	0	0.000415061	0	0	0	0	0	0	0	0.000976299	0	0.00151636	0	0	0.000116657
p__Proteobacteria f__Halomonadaceae	0	0	0	0	0	0	0	0	0	0	0	0	0	0	0.000434685	0	0	0	0	0	0	0	0	0	0	0	0	0	0	0	0	0	0	0	0	0	0	0	0	0	0	0	0	0	0	0	0	0	0
p__Proteobacteria f__Hyphomicrobiaceae	0	0	0	0	0	0	0	0	0	0	0	0	0	0	0	0.000209314	0.000175389	0	0	0	0	0	0	0	0.000154321	0	0	0	0	0	0	0	0	0	0	0	0	0	0	0	0	0	0	0.000130729	0	0	0	0	5.9e-05
p__Proteobacteria f__Hyphomonadaceae	0	0	0	0	0	0	0	0	0	0	0	0	0	0	0	0	0.000165645	0	0	0	0	0	0	0	0	0	0	0	0	0	0	0	0	0	0	0	0	0	0	0	0	0	0	0	0	0	0.000109596	0	0
p__Proteobacteria f__Legionellaceae	0	0	0	0	0	0	0	0	0	0	0	0	0	0.000111515	0	0	0	0	0	0	0	0	0	0	0	0	0	0	3.29e-05	0	0	0	0	0	0	0	0	0	0	0	0	0	0	0	0	0	0	0	0
p__Proteobacteria f__Methylobacteriaceae	0	0.00587181	0	0.0255601	0	0.00147646	0.00216802	0	0	0	0	0	0	0.0203674	0.0141353	5.81e-05	0.00172466	0	0	0.00140458	0.00536026	0	0.0029709	0	0.00410731	0	0.00104853	0	0.000252196	0.000307479	0	0.0119164	0	0.00491568	0	0	0	0.000988561	0.000523241	0	0	0	0	0.00747105	0.0138226	0	0.003051	0	0.000351344
p__Proteobacteria f__Methylocystaceae	0	0	0	0	0	0	0	0	0	0	0	0	0	0.00011948	0	0	0.000263084	0	0	0	0	0.000159175	0	0	0.000320513	0.000460045	0.000397719	0	0	0	0	0.00332096	0	0	0	0	0	0	0	0	0	0	0	0.00047007	0	0	3.89e-05	0	0
p__Proteobacteria f__Methylophilaceae	0	0	0	0	0	0	0	0	0	0	0	0	0	0	0	0	0	0	0	0	0	2.98e-05	0	0	0	0	0	0	0	0	0	0	0	0	0	0	0	0	0	0	0	0	0	0	0	0	0	0	0
p__Proteobacteria f__Moraxellaceae	0	0	0	0	0	0	0	0	0	0	0	0	0	0	0	0	0	0	0	0	0	0	0	0	0.000189934	0	0	0	0	0	0	0	0	0	0	0	0	0	0	0	0	0	0	0	0	0	0	0	0
p__Proteobacteria f__Neisseriaceae	0	0.000696656	0	0.0022089	0.00206897	0.00660066	0.0244986	0	0.000695894	0.0677462	0.0413693	0	0	0.000270821	0.0029462	0.000139543	0.0202964	0	0.00160388	0	0.0317909	0.00621779	0.00627302	0	0.0629511	0.00102776	0.0015728	0.0615791	0.00207239	0.0017556	0.00169389	0.00781403	0	0	0.00568889	0	0.0121435	0.000917949	0.000436034	0.12236	0.00225284	0.000925497	0	0.00171339	0.000747168	0.00031373	0.0115782	0	0.00669063
p__Proteobacteria f__Nitrosomonadaceae	0	0	0	0	0.00372414	0	0	0	0	0	0	0	0	0	0	0	0	0	0	0	0	0	0	0	0	0	0	0	0	0	0	0	0	0	0	0	0	0	0	0	0	0	0	0	0	0	0	0	0
p__Proteobacteria f__OM27	0	0	0	0	0	0	0	0	0	0	0	0	0	0	0	0	0	0	0	0	0	0	0	0	4.75e-05	0	0	0	0	0	0	0	0	0	0	0	0	0	0	0	0	0	0	0	0	0	0	0	0
p__Proteobacteria f__OM60	0	0	0	0	0	0	0	0	0	0	0	0	0	0	0	0	0	0	0	0	0	0	0	0	0	0	0	0	0	0	0	0	0	0	0	0	0	0	0	0	0	0	0	0	0	0	0	0	0
p__Proteobacteria f__Oxalobacteraceae	0.00207646	0	0	0	0	0	0.00216802	0.0236945	0	0	0	0	0.00436851	0.00122666	0	0.0035002	0.000399497	0	0	0	0.00105759	0.000119382	0.000562063	0	0.00250475	0.00010767	0.00037964	0.00165244	0.000186406	0.000347153	0	0	0	0.00143689	0	0	0.000282406	0.0120746	0	0	0	0	0.000313244	0.00165776	0.000252564	0.0139936	0.000349999	0	0.000102933
p__Proteobacteria f__Pasteurellaceae	0	0	0	0	0	0	0	0	0	0	0	0	0	5.58e-05	0	9.3e-05	0	0	0	0	0	6.96e-05	0	0	0.00867759	0	0.000370601	0	0.000219301	0.000109105	0	0	0	0	0	0	0	0	0	0	0	0	0	0	0	0	0	0	0
p__Proteobacteria f__Pelagibacteraceae	0	0	0	0	0	0	0	0	0	0	0	0	0	0	0	0	0	0	0	0	0	0	0	0	0.000261159	0	0	0	0	0	0	0	0	0	0	0	0	0	0	0	0	0	0	0	0	0	0	0	0
p__Proteobacteria f__Phyllobacteriaceae	0	0	0	0	0	0	0	0	0	0	0	0	0	0	0	0	0	0	0	0	0	0	0	0	0.000510446	0	0	0	0	0	0	0	0	0	0	0	0	0	0	0	0	0	0	0.000278148	0	0	0	0	0
p__Proteobacteria f__Piscirickettsiaceae	0	0	0	0	0	0	0	0	0	0	0	0	0	0	0	0	0	0	0	0	0	0	0	0	0	0	0	0	0	0	0	0	0	0	0	0	0	0	0	0	0	0	0	0	0	0	0	0	0
p__Proteobacteria f__Polyangiaceae	0	0	0	0	0	0	0	0	0	0	0	0	0	0	0	0	0	0	0	0	0	0	0	0	0.000106838	3.92e-05	0	0	0.000120615	0	0	0	0	0	0	0	0	0	0	0	0	0	0	0	0	0	0	0	0
p__Proteobacteria f__Procabacteriaceae	0	0	0	0	0	0	0	0	0	0	0	0	0	0.000143376	0	0	0	0	0	0	0	0	0	0	0	0	0	0	0	0	0	0	0	0	0	0	0	0	0	0	0	0	0	0	0	0	0	0	0
p__Proteobacteria f__Pseudomonadaceae	0	0	0	0	0	0	0	0	0	0	0	0	0	0.000430128	0	0.000151172	0	0	5.94e-05	0	0	0.000298454	0	0	0.000273029	6.85e-05	0.000298289	0.00154055	0	0	0	0	0	0	0	0	0	0	0	0	0	0	0	0.000102915	0.000115758	0	0	0	6.59e-05
p__Proteobacteria f__Rhizobiaceae	0	0.011246	0	0	0	0.000868508	0.00195122	0	0.000579912	0	0	0	0	0.000748741	0	0	0.000321547	0	0	0	0	6.96e-05	0	0	0.00144824	0.000411104	0.00143721	0	0	0	0.00895342	0.00429771	0.00358166	0.0142933	0	0.00124518	0	0.000423669	0	0.00153223	0.0232216	0	0	0.000664773	0.000399893	0	0.00020505	0	0
p__Proteobacteria f__Rhodobacteraceae	0	0	0	0	0	0	0	0	0	0	0	0	0	0	0	0.000116286	0	0	0	0	0	7.96e-05	0	0	0.000676638	0.000137035	0.000442914	0	1.1e-05	0	0	0	0	0.00090751	0	0	0	0	0	0	0	0	0.00050119	0	0	0	0	0	0
p__Proteobacteria f__Rhodocyclaceae	0	0	0	0	0	0	0	0	0	0	0	0	0	0	0	0	0	0	0	0	0	0	0	0	0	0	0	0	0	0	0	0	0	0	0	0	0	0	0	0	0	0	0	0	0	0	0	0	0
p__Proteobacteria f__Rhodospirillaceae	0	0	0	0	0	0	0	0	0	0	0	0	0	0.000175237	0	0	0.000341034	0	0	0	0	7.96e-05	0.000642357	0	0	0	0.000325406	0	0	0	0	0	0	0	0	0	0.000988421	0.00360119	0	0	0	0	0	7.23e-05	0	0	0	0	0
p__Proteobacteria f__Rickettsiaceae	0	0	0	0	0	0	0	0	0	0	0	0	0	8.76e-05	0	0	0	0	0	0	0	0	0	0	0	0	0	0	0	0	0	0	0	0	0	0	0	0	0	0	0	0	0	0	0	0	0.000109596	0	0
p__Proteobacteria f__S25_1238	0	0	0	0	0	0	0	0	0	0	0	0	0	0	0	0	0	0	0	0	0	0	0	0	0	0	0	0	0	0	0	0	0	0	0	0	0	0	0	0	0	0	0	0	0	0	0	0	0
p__Proteobacteria f__Sinobacteraceae	0	0	0	0	0	0	0	0	0	0	0	0	0	0.000111515	0	0	0	0	0	0	0	0	0	0	0.000296771	0	0	0	0	0	0	0	0	0	0	0	0	0	0	0	0	0	0	5.01e-05	0	0	0	0	0
p__Proteobacteria f__Sphingomonadaceae	0	0	0	0.0224045	0	0	0.0097561	0.0477341	0	0.00237706	0	0	0	0.0314551	0	0.000767486	0.000438473	0.00151823	0.000974207	0.00936723	0.00187112	0.000208918	0.0025895	0.00408458	0.00309829	0.00326925	0.0040495	0.000215161	0.00157897	0.000307479	0	0	0.00272206	0.0502912	0	0	0	0.0444852	0	0.000875561	0	0	0.00231801	0.012728	0.00601944	0.00441836	0.00131868	0.00485974	0.00220413
p__Proteobacteria f__Syntrophobacteraceae	0	0	0	0	0	0	0	0	0	0	0	0	0	0	0	6.98e-05	0	0	0	0	0	9.95e-05	0	0	0	0	0	0	0	0	0	0	0	0	0	0	0	0	0	0	0	0	0	0	0	0	0	0	0
p__Proteobacteria f__UD5	0	0	0	0	0	0	0	0	0	0	0	0	0	0	0	0	0	0	0	0	0	0	0	0	0	0	0	0	0	0	0	0	0	0	0	0	0	0	0	0	0	0	0	0	0	0	0	0	0
p__Proteobacteria f__Xanthobacteraceae	0	0	0	0	0	0	0	0	0	0	0	0	0	0	0	0	0	0	0	0	0	0.000218866	0.00167615	0.000112834	0.000166192	0	0	0	0	0	0	0	0	0	0	0	0	0	0	0	0	0	0	0	0	0	0	0	0
p__Proteobacteria f__Xanthomonadaceae	0.0118481	0	0	0.000473335	0	0	0.000542005	0	0	0.0103996	0	0.00184538	0	0	0	0.000197686	0.000321547	0	0	0	0	0	0.000361326	0.0001354	0	0.000117458	0.000253094	0	5.48e-05	0.000178536	0.0245614	0	0	0.0155789	0	0	0	0	0	0.00240779	0	0.00231374	0	6.4e-05	2.63e-05	0.00130067	0.000194444	0	0
p__Proteobacteria g__Acetobacter	0	0	0	0	0	0	0	0	0	0	0	0	0	0	0	0	0	0	0	0	0	0	0	0	0.000914055	0	0	0	0	0	0	0	0	0	0	0	0	0	0	0	0	0	0	7.23e-05	0	0	0	0	0
p__Proteobacteria g__Achromobacter	0	0	0	0	0	0	0	0	0	0	0	0	0	0	0.00375117	0	0.000194877	0	0	0	0	0.000328299	0	0	0	5.87e-05	0	0	0	0	0	0	0	0	0	0	0	0	0	0	0	0	0.000375893	0	0.000868188	0	0.000137878	0	0
p__Proteobacteria g__Acidocella	0	0	0	0	0	0	0	0	0	0	0	0	0	0	0	0.000372115	0	0	0	0.00178856	0	0	0	0	0	0	0	0	0	0	0	0	0	0	0	0	0	0	0	0.00131334	0	0	0	0	0	0.00082354	0	0	0
p__Proteobacteria g__Acidovorax	0	0	0.00134059	0.0080467	0	0.00694806	0	0	0	0	0	0.000874126	0	0	0	0	0.000243596	7.59e-05	3.56e-05	0.000606293	0.00187112	0.000139279	0	0	0.00121083	0.000293646	0.000488109	0.000421716	0	0	0	0	0	0.00151252	0	0.000177883	0	0	0.00200576	0	0	0	0	0.000433911	0.000478819	0.000483666	0.000162626	0.000694249	9.33e-05
p__Proteobacteria g__Acinetobacter	0	0	0	0	0.00110345	0	0	0	0	0	0	0	0	0.00148155	0	0.000139543	0.000808738	0.000227735	0.00105737	0.0111861	0.000596589	0.00107443	0.00767818	0.000925236	0.00493827	0.000920089	0.0047455	0.000826219	0.00451759	0.000565364	0	0	0	0	0	0	0	0	0	0	0	0	0	0.000870603	0.0012102	0.00332684	0.0012904	0.00309695	0.00140126
p__Proteobacteria g__Actinobacillus	0	0	0	0	0	0	0	0	0	0	0	0	0	0	0	0	0	0	0	0	0	5.97e-05	0	0	0	9.79e-05	0	0	7.68e-05	0	0	0	0	0	0	0	0	0	0	0	0	0	0	0	1.58e-05	0	0	0	0.00010705
p__Proteobacteria g__Aeromonas	0	0	0	0	0	0	0	0	0	0	0	0	0	0	0	0	0	0	0	0	0	0	0	0	0.00252849	0	0	0	0	0	0	0	0	0	0	0	0	0	0	0	0	0	0	0	0	0	0	0.000670101	0
p__Proteobacteria g__Aetherobacter	0	0	0	0	0	0	0	0	0	0	0	0	0	0	0	0	0	0	0	0	0	7.96e-05	0	0	0	0	0	0	0	0	0	0	0	0	0	0	0	0	0	0	0	0	0	0	0	0	0	0	0
p__Proteobacteria g__Afipia	0	0	0	0	0	0	0	0	0	0	0	0	0	0	0	0	0	0	0	0	0	0	0	0	0	0	0	0	0	0	0	0	0	0	0	0	0	0	0	0	0	0	0	0	0	0	0	0	0
p__Proteobacteria g__Aggregatibacter	0	0	0	0	0	0	0	0	0	0	0	0	0	0	0	0	0	0	0.000118806	0	0	7.96e-05	0	0.000112834	0.000237417	0	0.000614656	7.75e-05	0	0	0	0	0	0	0	0	0	0	0	0	0	0	0	0.000119604	0.000115758	0	0	0	0.000177044
p__Proteobacteria g__Agrobacterium	0.00610724	0	0.00284876	0.00489113	0	0.0056453	0.000542005	0.00333563	0.013106	0.00534839	0	0.00126263	0	0.00129038	0	0.00194197	0.00103285	0.000121459	0.000724715	0.0275661	0.000985275	0.00130325	0.0118836	0	0.00873694	0.00437532	0.00219649	0.000163522	0	0.000198373	0.0145191	0.00696751	0.0017192	0.0046888	0	0	0	0.00833216	0.0199704	0.0089745	0.0493891	0.00416474	0	0.000853914	0.000384107	0.00914391	0.000590402	0.00119531	0.000262135
p__Proteobacteria g__Alcaligenes	0	0	0	0	0	0	0	0	0	0	0	0	0	0	0	0	0	0	0	0	0	0	0	0	0	0	0	0	0	0	0.0015729	0	0	0	0	0	0	0	0	0	0	0	0	0	0	0	0	0	0
p__Proteobacteria g__Alcanivorax	0	0	0	0	0	0	0	0	0	0	0	0	0	0	0	0	0	0	0	0	0	0	0	0	0	0	0	0	0	0	0	0	0	0	0	0	0	0	0	0	0	0	0	0	0	0	0	0	0
p__Proteobacteria g__Aliivibrio	0	0	0	0	0	0	0	0	0	0	0	0	0	0	0	0	0	0	0	0	0	0	0	0	0	0	0	0	0	0	0	0	0	0	0	0	0	0	0	0	0	0	0	0	0	0	0	0	0
p__Proteobacteria g__Alkanindiges	0	0	0	0	0	0	0	0	0	0	0	0	0	7.17e-05	0	0	0	0	0	0.000252622	0	0	0	0	0.000166192	0	0	0	0	0	0	0	0	0	0	0	0	0	0	0	0	0	0	4.73e-05	0	6.54e-05	0	0	0
p__Proteobacteria g__Alteromonas	0	0	0	0	0	0	0	0	0	0	0	0	0	0	0	0	0	0	0	0	0	0	0	0	0	0	0	0	0	0	0	0	0	0	0	0	0	0	0	0	0	0	0	0	0	0	0	0	0
p__Proteobacteria g__Amaricoccus	0.000732869	0	0	0	0	0.000521105	0.00444444	0	0	0	0	0	0	0.000278787	0	0.000116286	0.00187082	0	0	0	0.000732177	0.000248712	0.000953499	0.000609302	0.000344255	0	0.00538728	0.000662696	0.000219301	0	0	0	0	0	0	0.0010673	0.0139791	0	0	0	0	0	0	0.000161326	0	0	0.00277171	0	0.000234687
p__Proteobacteria g__Aminobacter	0	0	0	0	0	0	0	0	0	0	0	0	0	0	0	0	0	0	0	0	0	0	0	0	0.000593542	0	0	0	0.000142545	0	0	0	0	0	0	0	0.000847218	0	0	0	0	0	0	0	0	0	0	0	0
p__Proteobacteria g__Anaerospora	0	0	0	0	0	0	0	0	0	0	0	0	0	0	0	8.14e-05	0	0	0	0	0	0	0	0	0.000189934	0	0	0	0	0	0	0	0	0	0	0	0	0	0	0	0	0	0	0	0	0	0	0	0
p__Proteobacteria g__Andreprevotia	0	0	0	0	0	0	0	0	0	0	0	0	0	0	0	0	0	0	0	0	0	0	0	0	0	0	0	0	0	0	0	0	0	0	0	0	0	0	0	0	0	0	0	0	0	0	0	0	0
p__Proteobacteria g__Aquabacterium	0	0	0.00058651	0	0	0.0051242	0	0	0	0	0	0	0	0	0	0	0	0	0	0	0	0	0	0	0	0	0	0	0	0	0	0	0	0	0	0	0	0	0	0	0	0	0	5.56e-05	0	0	0	0	0
p__Proteobacteria g__Aquitalea	0	0	0	0	0	0	0	0	0	0	0	0	0	0	0	0	0	0	0	0	0	0	0	0	0	0	0	0.000395896	0	0	0	0	0	0	0	0	0	0	0	0	0	0	0	0	0	0	0	0	5.08e-05
p__Proteobacteria g__Arcobacter	0	0	0	0	0	0	0.00140921	0	0	0	0	0	0	0	0	0	0	0	0	0	0	0	0	0	0	0	0	0	0	3.97e-05	0.00241984	0	0	0	0	0	0	0	0	0	0	0	0	0	0	0.000248369	0	0	0
p__Proteobacteria g__Arenimonas	0	0	0	0	0	0	0	0	0	0	0	0	0	0	0	0	0	0	0	0	0	0	0	0	0	0	0	0	0	0	0	0	0	0	0	0	0	0	0	0	0	0	0	0	0	0.000359482	0	0	0
p__Proteobacteria g__Arthrospira	0	0	0	0	0	0	0	0	0	0	0	0	0	0	0	0	0	0	0	0	0	0	0	0	0	7.83e-05	0	0	0	0	0	0	0	0	0	0	0	0	0	0	0	0	0	0	0	0	0	0	0
p__Proteobacteria g__Asticcacaulis	0	0	0	0	0	0	0	0	0	0	0	0	0	0	0	0.000372115	0	0	0	0	0	0	0	0	0	0	0	0	0	0	0	0	0	0	0	0	0	0	0	0	0.0305866	0	0	0	0	0	0	0	0
p__Proteobacteria g__Aurantimonas	0	0	0	0	0	0	0	0	0	0	0	0	0	0	0	0	0	0	7.13e-05	0	0	0	0.00399466	0	0.000213675	0.000352375	0	0	0	0	0	0	0	0	0	0	0	0	0	0	0	0	0	0.000531262	0.000626148	0	0	0	0.000205866
p__Proteobacteria g__Azohydromonas	0	0	0	0	0	0	0	0	0	0	0	0	0	0	0	0	0	0	0	0	0	0	0	0	0	0	0	0	0	0	0	0	0	0	0	0	0	0	0	0	0	0	0	5.56e-05	0	0	0	0	0
p__Proteobacteria g__Azorhizobium	0	0	0	0	0	0	0	0	0	0.00163423	0	0.000777001	0	0	0	0	0	0	0	0	0	0	0	0	0	0	0	0	0	0	0	0	0	0	0	0	0	0	0	0	0	0	0	0	0	0	0	0	0
p__Proteobacteria g__Azospira	0	0	0	0.00568003	0	0	0	0	0	0	0	0	0	0.000103549	0	0	0	6.07e-05	0	0	0	0	0.00366344	0	0	0	0	0	0	0	0	0	0	0	0	0	0	0	0	0	0	0	0	5.28e-05	0.000294658	0	0	0.000205256	0
p__Proteobacteria g__Azospirillum	0	0	0	0	0	0	0	0	0	0	0	0	0	0	0.00264031	0	0	0	0	0	0	0	0.000893278	0.000112834	0	0	0	0	0	0	0	0	0	0	0	0	0	0.00155345	0	0	0	0	0	0	0.00090502	0.000294121	0	0	0
p__Proteobacteria g__Balneimonas	0	0	0	0	0	0	0	0	0	0	0	0	0	0	0	0	0	0	0	0	0	0	0	0	0.00041548	0.000185975	0	6.02e-05	0.000570182	0.000188455	0	0	0	0	0	0	0	0	0	0	0	0	0	0.000241989	0	0	0.00015202	3.22e-05	0
p__Proteobacteria g__Bdellovibrio	0	0	0	0	0	0	0	0	0	0	0	0	0	0	0	0	9.74e-05	0	0	0.000293042	0	0	0	0	0	0	0	0	0	0	0	0	0	0	0	0	0	0	0	0	0	0	0	6.4e-05	2.63e-05	0	0.000784846	0	0
p__Proteobacteria g__Beijerinckia	0	0	0	0	0	0	0	0	0	0	0	0	0	0.00047792	0	0	0	0	0	0	0	7.96e-05	0	0	0.000213675	0.000469833	0	0	0	0	0	0	0	0	0	0	0	0	0	0	0	0	0	0	0	0	0	0	0
p__Proteobacteria g__Belnapia	0	0	0	0	0	0	0	0	0	0	0	0	0	0	0	0	0	0	0	0	0	0	0	0	0.00132953	0	0	0	0	0	0	0	0	0	0	0	0	0	0	0	0	0	0	0	0	0	0	0	0
p__Proteobacteria g__Blastomonas	0	0	0	0	0	0	0	0	0	0	0	0	0	0.000852291	0	0	0	0	0	0	0	0	0	0	0.00174501	0	0	0	0	0	0	0	0	0	0	0	0	0	0	0	0	0	0	0	0	0	0	0	0
p__Proteobacteria g__Bordetella	0	0	0	0	0	0	0	0	0	0	0	0	0	0	0	0	0	0	0	0	0	0	0	0	0	0	0	0	0	0	0	0	0	0	0	0	0	0	0	0	0	0	0	0	3.68e-05	0	0	0	0
p__Proteobacteria g__Bosea	0	0	0	0	0	0.00199757	0	0	0	0	0.00267618	0	0	0	0	0	0	0	0	0	0.00223269	0.00012933	0	0	0.000676638	0.000332798	0.000370601	0	0.000317986	3.97e-05	0	0	0	0.00408379	0	0	0	0	0	0	0	0	0	0.000422785	0	0	0	0.000315934	0
p__Proteobacteria g__Bradyrhizobium	0	0.00487659	0	0	0.00206897	0	0	0	0	0	0.0028992	0	0	0.000151341	0	9.3e-05	0.000263084	0	0	0.00287989	0.00430267	0.000298454	0.000782873	0	0.000617284	0.000274069	0.00270268	0	0	0	0	0	0	0	0	0	0	0	0.00191855	0	0	0	0.00181682	0.000241989	0	0.00342488	0.000470201	0.00071236	0.000104305
p__Proteobacteria g__Brevundimonas	0	0	0	0.00520669	0	0.00234497	0	0	0.0144978	0	0	0.000971251	0	0.00449245	0.1736	0	0	9.11e-05	0	0.02216	0	0.000397939	0.0108498	0	0.00156695	0.00332798	0.0013649	0	0.000120615	0.000238048	0.0045977	0.00573029	0	0.0535431	0	0	0	0	0.016046	0	0.0237414	0	0.000313244	0.003004	0.334889	0	0.000717675	0.00170846	0.000587403
p__Proteobacteria g__Burkholderia	0	0	0	0	0	0	0	0	0	0	0	0.000874126	0	0.000230995	0	0	0.000623605	0	0	0.00111154	0	0.000109433	0	0	0	0	0.00312751	0	0.000285091	0	0	0.00410236	0.00143267	0	0.00266667	0	0	0	0	0	0	0.00115687	0	0	0.0026414	0	0.00015202	0	8.78e-05
p__Proteobacteria g__C39	0	0	0	0	0	0	0	0	0	0	0	0	0	0.000103549	0	0	0	0	0	0	0	0	0	0	0	0	0	0	0	0	0	0	0	0	0	0	0	0	0	0	0	0	0	0	0	0	0	0	0
p__Proteobacteria g__Campylobacter	0.00891657	0.00855892	0.00377042	0.0157778	0.000827586	0.00642696	0.000758808	0.00793651	0.0219207	0.0013371	0.0119313	0.0034965	0	0.00035844	0	0.00159312	0.000243596	0	0.00147319	0.00137426	0.00626418	0.00138284	0.00379392	0.00534832	0.000367996	0.0014878	0.00259421	0.00205694	0.000789482	0.00105138	0.0123412	0.00416748	0.00530086	0.00226877	0	0.0138749	0.00338887	0	0.0121217	0.00109445	0	0.00717261	0.00187946	0	0.00306234	0.0018497	0.000243939	0	0.000874242
p__Proteobacteria g__Candidatus Portiera	0	0	0	0	0	0	0	0	0	0	0	0	0	0	0	0	0	0	0	0	0	0	0	0	0.000106838	0	0	0	0	0	0	0	0	0	0	0	0	0	0	0	0	0	0	0	0	0	7.78e-05	0	0
p__Proteobacteria g__Cardiobacterium	0	0	0	0	0	0	0	0	0	0	0	0	0	0	0	0	0	0	0	0	0.00011751	0.000119382	0	0.000112834	0	0	0	1.72e-05	0	2.98e-05	0	0	0	0	0	0	0	0	0	0	0	0	0	6.4e-05	0	0	0	0	3.84e-05
p__Proteobacteria g__Caulobacter	0	0	0	0	0	0	0	0	0	0	0	0	0	0.000947875	0	0	0.00118875	0	0	0	0	0.000189021	0	6.77e-05	0.000771605	0	0	0.0002668	0	0	0	0	0	0	0	0	0	0	0	0	0	0	0	0.000356029	0.000252564	0.00316998	0.00119141	0	0
p__Proteobacteria g__Cellvibrio	0	0	0	0	0	0	0	0	0	0	0	0	0	0	0	0	0	0	0	0	0	0	0	0	2.37e-05	3.92e-05	0	0	0	0	0	0	0	0	0	0	0	0	0	0	0	0	0	0	0	0	0	0	0
p__Proteobacteria g__Chromohalobacter	0	0	0	0	0	0	0	0	0	0	0	0	0	0	0	0	0	0	0	0	0	0	0	0	0	0	0	0	0	0	0	0	0	0	0	0	0	0	0	0	0	0	0	0	0	0	0	0	0
p__Proteobacteria g__Citrobacter	0	0	0	0	0	0	0	0	0	0	0	0	0	0	0	0	0.000107182	0	0	0	0	0	0	0	0	0	0	0	0	0	0	0	0	0	0	0	0	0	0	0	0	0	0	0	0	0	0	0	0
p__Proteobacteria g__Cocleimonas	0	0	0	0	0	0	0	0	0	0	0	0	0	0	0	0	0	0	0	0	0	0	0	0	0	0	0	0	0	0	0	0	0	0	0	0	0	0	0	0	0	0	0	0	0	0	0	0	0
p__Proteobacteria g__Comamonas	0.000732869	0	0	0.00599558	0	0	0	0	0	0.00252563	0	0	0	0.000892118	0	6.98e-05	0	0	0	0.00800307	0	0.00108438	0	0	0.00727683	0.000401316	0	0.000137703	0.000186406	0	0.000846945	0	0	0.0100582	0	0	0	0	0	0	0	0	0	0.000286492	0	0.00037909	0	0	0
p__Proteobacteria g__Conchiformibius	0	0	0	0	0	0.00468994	0	0	0	0	0	0	0.000873702	0	0	0	0	0	0	0	0	0.000507372	0	0	0.0354107	0	0.00018982	0	0.00162283	0.000317397	0	0	0	0	0	0	0	0	0	0.00109445	0	0	0	0	0	0	0	0	0
p__Proteobacteria g__Craurococcus	0	0	0	0	0	0	0	0	0	0	0	0	0	0	0	0	0	0	0	0	0	0	0	0	0.00014245	0	0	0	0	0	0	0	0	0	0	0	0	0	0	0	0	0	0	0	0	0	0	0	0
p__Proteobacteria g__Cupriavidus	0	0	0	0	0	0	0	0	0	0	0	0	0	0	0	0	9.74e-05	0	0	0	0	9.95e-05	0	0.000112834	0	0	0	6.89e-05	0	0	0	0	0	0	0	0	0	0	0	0	0	0	0	0	0	0	0.000519695	0	3.57e-05
p__Proteobacteria g__Cystobacter	0	0	0	0	0	0	0	0	0	0	0	0	0	0	0	0	0	0	0	0	0	0	0	0	0	0	0	0	0	0	0	0	0	0	0	0	0	0	0	0	0	0	0	0	0	0	0	0	0
p__Proteobacteria g__Dechloromonas	0	0	0	0	0	0	0	0	0	0	0	0	0	0	0	0	0	0	0	0	0	0	0	0	0	0	0	0	0	0	0	0	0	0	0	0	0	0	0	0	0	0	0	0	0	0	0	0.000189158	0
p__Proteobacteria g__Delftia	0	0	0	0.00852004	0	0	0.00119241	0	0	0	0	0.00165113	0	0.000366405	0	0	0.000496936	0	0	0.00278895	0	0.000198969	0	0	0.00041548	0.000303434	0.000180781	0.000585238	0	0	0	0	0	0.00158814	0	0	0	0	0	0	0	0	0	0.000233644	0.000747168	0.000215689	0.000791917	0	6.31e-05
p__Proteobacteria g__Denitrobacter	0	0	0	0	0	0	0	0	0	0	0	0	0	0	0	0	0	0	0	0	0	0	0	0	0	0	0	0	0	0	0	0	0	0	0	0	0	0	0.000610447	0	0	0	0	0	0	0	0	0	0
p__Proteobacteria g__Desulfobulbus	0	0	0	0	0	0	0	0	0	0	0	0	0	0	0	0	0	0	0	0	0	0	0	0	0.000130579	0	0	0	0	0	0	0	0	0	0	0	0	0	0	0	0	0	0	0	0	0	4.95e-05	0	0
p__Proteobacteria g__Desulfococcus	0	0	0	0	0	0	0	0	0	0	0	0	0	0	0	0	0	0	0	0	0	0	0	0	0	0	0	0	0	0	0	0	0	0	0	0	0	0	0	0	0	0	0	0	0	0	0	0	0
p__Proteobacteria g__Devosia	0	0	0	0	0	0.00217127	0	0	0	0	0	0	0	0	0	0	0	0	0	0	0	0.000179072	0	0	0.000581671	0.00154653	0	0	0.000307021	9.92e-05	0	0	0.00401146	0.0127808	0	0	0	0.00105917	0	0	0.00589204	0	0	0.000386626	0.000347275	0	0	0.000649978	0.000347227
p__Proteobacteria g__Diaphorobacter	0	0	0	0	0	0.00156331	0	0	0	0	0	0	0	0	0	0	0	0	0	0	0	0	0	0	0.000106838	0	0	6.02e-05	0	0	0	0	0	0	0	0	0	0	0	0	0	0	0	0	0	0	0.000120202	0	0
p__Proteobacteria g__Dokdonella	0	0	0	0	0	0	0	0	0	0	0	0	0	0	0	0	0.00045796	0	0	0	0	0	0	0	0.000106838	0	0	0	0	0	0	0	0	0	0	0	0.000282406	0	0	0	0	0	0	0	6.84e-05	0	0	0	0
p__Proteobacteria g__Dongia	0	0	0	0	0	0	0	0	0	0	0	0	0	0	0	0	0	0	0	0	0	0	0.000291068	0	0	0	0	0	0	0	0	0	0	0	0	0	0	0	0	0	0	0	0	0	0	0	0	0	0
p__Proteobacteria g__Dyella	0	0	0	0.0165667	0	0	0	0	0	0	0	0	0	0	0	0	0	0	0	0	0	0	0	0	0	0	0	0	0	0	0	0	0	0	0	0	0	0	0	0	0	0	0	0	0	0	0	0	0
p__Proteobacteria g__Eikenella	0.00366435	0	0	0	0	0	0	0.00793651	0.00150777	0	0.00646744	0	0.00048539	0.000374371	0	0.000534915	0.000194877	0	7.13e-05	0	0	0	0	0	0	6.85e-05	9.94e-05	0	9.87e-05	0.000307479	0	0	0	0	0	0	0	0.000917949	0	0.000328335	0	0	0	0.000141855	0	0.000627459	0	0	0.000105678
p__Proteobacteria g__Elstera	0	0	0	0	0	0	0	0	0	0	0	0	0	0	0	0	0	0	0	0	0	0	0	0	0	0	0	0	0	0	0	0	0	0	0	0	0	0	0	0	0	0	0	0	0.00045251	0	0	0	0
p__Proteobacteria g__Enhydrobacter	0	0	0	0	0.00413793	0.000694806	0	0	0	0	0	0	0	0.0031702	0	0.000337229	0.000993871	0.0030061	7.13e-05	0.0072351	0.00160898	0.00801846	0.00376381	0.00090267	0.000510446	0.00268196	0.00722221	0.00223768	0.000690797	0.000932355	0	0	0.000716332	0	0.00284444	0.000592944	0	0	0.00610447	0.000985006	0	0	0	0.00188306	0.00220993	0.00147714	0.00510857	0.0304141	0.000404869
p__Proteobacteria g__Enterobacter	0	0	0	0	0	0	0	0	0	0	0	0	0	0.000167272	0	0.000302343	7.8e-05	0	0	0.000939755	0	0	0.000110405	0.00146684	0.00144824	0	0.000253094	0	0.000350881	0	0	0	0	0	0	0	0	0	0	0	0	0	0	1.95e-05	8.94e-05	0	0.000113131	0.000352155	2.74e-05
p__Proteobacteria g__Erwinia	0	0	0	0	0	0	0	0	0	0	0	0	0	0.000127445	0	0.00240712	0.000545655	0	0	0	0.00023502	1.99e-05	0.000150553	0	0.00127018	0.000910301	0.000280211	0.00132539	0.000394741	8.93e-05	0	0	0	0	0	0	0	0	0	0	0	0	0	0.000517355	0	0.0316802	0.000275757	0	0.000211355
p__Proteobacteria g__Erythromicrobium	0	0	0	0	0	0	0	0	0	0	0	0	0	0	0	0	0	0	0	0	0	0	0	0	0	0	0	0	0	0	0	0	0	0	0	0	0	0	0	0	0	0	0	0	0	0	0	0	0
p__Proteobacteria g__Escherichia	0	0	0	0	0	0	0	0	0	0	0	0	0	0	0	0	0	0	0	0	0	0	0	0	0	0	0	0	0	0	0	0	0	0	0	0	0	0	0	0	0	0	0	4.73e-05	0	0	0	0	3.57e-05
p__Proteobacteria g__Ewingella	0	0	0	0	0	0	0	0	0	0	0	0	0	0	0	0	0	0	2.38e-05	0	0	0	0	0	0	5.87e-05	0	0	0	0	0	0	0	0	0	0	0	0	0	0	0	0	0	0	0	0	0	0	0
p__Proteobacteria g__Gallionella	0	0	0	0	0	0	0	0	0	0	0	0	0	0	0	0	0	0	0	0	0	0	0	0	0.00014245	0	0	0	0	0	0	0	0	0	0	0	0	0	0	0	0	0	0	0	0	0	0	0	0
p__Proteobacteria g__Gluconacetobacter	0	0	0	0	0	0	0	0	0	0	0	0	0	0.000135411	0	0	0.00217287	0	0	0	0.000506196	0.000119382	0	0	0	0.000137035	0	0	0.00101975	0	0	0	0	0	0	0	0	0	0	0	0	0	0	0	0	0	0.00498837	0	4.12e-05
p__Proteobacteria g__Gluconobacter	0	0	0	0	0	0	0	0	0	0	0	0	0	0	0	0	0	0	0	0	0	0	0	0	0.000332384	0	0	0	0	0	0.0108893	0	0	0	0	0	0	0	0	0	0	0	0	0	0	0	0.000219191	0	0
p__Proteobacteria g__Haematobacter	0	0	0	0	0	0	0	0	0	0	0	0	0	0	0	0	0	0	0	0	0	0.00058696	0.000351289	0	0	0	0	0	0	0	0	0	0	0	0	0	0	0	0	0	0	0	0	0	0	0	0	0	0
p__Proteobacteria g__Haemophilus	0	0	0	0	0	0	0	0	0	0	0	0	0	0.000493851	0	0.00636083	0.00630426	0	0.001592	0.000606293	0	0.00167134	0.00214788	0.00176021	0.000308642	0.00123331	0.00323598	0.000395896	0	0.000495933	0	0	0	0	0	0	0	0	0	0	0	0	0	0.000433911	0.00110497	0.00169937	0.0019303	0.00958063	0.00120912
p__Proteobacteria g__Haererehalobacter	0	0	0	0	0	0	0	0	0	0	0	0	0	0	0	0	1.95e-05	0	0	0	0	0	0	0	3.56e-05	0	0	0	0	0	0	0	0	0	0	0	0	0	0	0	0	0	0	0	0	0	0	0	0
p__Proteobacteria g__Halomonas	0	0	0	0	0	0	0	0	0	0	0	0	0	0	0	0	0	0	0	0	0	0	0	0	0	0	0	0	0	0	0	0	0	0	0	0	0	0	0	0	0	0	0	0	0	0	0	0	0.000159203
p__Proteobacteria g__Helicobacter	0	0	0	0	0	0	0	0	0	0	0	0	0	0	0	0	0	0	0	0	0	0	0	0	0	8.81e-05	0	0	7.68e-05	0	0	0	0	0	0	0	0	0	0	0	0	0	0	0	0	0	0	0	0
p__Proteobacteria g__Herbaspirillum	0	0	0	0	0	0	0	0	0	0	0	0	0	0	0	0.00295366	0	0	0	0	0	0.000238763	0	0	0	6.85e-05	0	5.16e-05	0	0	0	0	0	0	0	0	0	0	0	0	0	0	0	0	0	0.00437914	0	0	0
p__Proteobacteria g__Herminiimonas	0	0	0	0	0	0	0	0	0	0	0	0	0	0	0	0	0	0	0	0	0	0.000358145	0	0	0	0	0	0	0	0	0	0	0	0	0	0	0	0	0	0	0	0	0	0.000200266	0	0	0	0	0
p__Proteobacteria g__Hydrogenophaga	0	0	0	0	0	0	0	0	0	0	0	0	0	0	0	0.000104657	0	0	0	0.000788181	0	0	0	0	0	0	0	0	6.58e-05	0	0	0	0	0	0	0	0	0	0	0	0	0	0	4.17e-05	0	0	0	0	0
p__Proteobacteria g__Hydrogenophilus	0	0	0	0	0	0	0	0	0	0	0	0	0	0.000111515	0	0	0	0	0	0	0	0	0	0	0	0	0	0	0	0	0	0	0	0	0	0	0	0	0	0	0	0	0	0	0	0	0	0	0
p__Proteobacteria g__Hylemonella	0	0	0.000754085	0	0	0	0.000433604	0	0	0	0	0	0	0.000159307	0	6.98e-05	0	0	0	0	0	0	0	0	0	3.92e-05	0.000117508	0	0	0	0	0	0	0	0	0	0	0	0	0	0	0	0	7.79e-05	0	0.00196081	0	0	0
p__Proteobacteria g__Hyphomicrobium	0	0	0	0	0	0	0	0.0010352	0	0	0	0	0	0.000191168	0	0.0001628	0.000701556	0	0	0	0	0	0	0	0.000213675	0	0	0	0	0	0	0	0	0	0	0	0	0.00536647	0.000523241	0	0	0	0	0	0	0	0.000646968	0	0
p__Proteobacteria g__Idiomarina	0	0	0	0	0	0	0	0	0	0	0	0	0	0	0	0	0	0	0	0	0	0	0	0	0	0	0	0	0	0	0	0	0	0	0	0	0	0	0	0	0	0	0	0	0	0.000111113	0	0	2.74e-05
p__Proteobacteria g__Jannaschia	0	0	0	0	0	0	0	0	0	0	0	0	0	0	0	0	0	0	0	0	0	0	0	0	0	0	0	0	0	0	0	0	0	0	0	0	0	0	0	0	0	0	0	0.000269803	0	0	0	0	0
p__Proteobacteria g__Janthinobacterium	0	0	0	0.0231934	0	0	0.00325203	0	0	0	0	0.00874126	0	0.000175237	0	4.65e-05	0.000594374	0	0.000118806	0.000788181	0	0.00141268	0	0	0.000641026	0.00096903	0.00108469	0	0.000646937	0.000119024	0.00604961	0	0	0.0231415	0.00835556	0	0.0094606	0	0.00165693	0.00175112	0	0.016659	0	0.00100968	0.000468295	0	0.000162626	0	0.000182534
p__Proteobacteria g__K82	0	0	0	0	0	0.00104221	0	0	0	0	0	0	0	0	0	0	0	0	0	0	0	0	0	0	0	0	0	0	0	0	0	0	0	0	0	0	0	0	0	0	0	0	0	0	0	0	0	0	0
p__Proteobacteria g__Kaistia	0	0	0	0	0	0	0	0	0	0	0	0	0	0	0	0	0	0	0	0	0	0	0	0	0	0	0	0	0	0	0.00133091	0	0	0	0	0	0	0	0	0	0	0	0	0	0	0	0	0	0
p__Proteobacteria g__Kaistobacter	0	0	0	0	0	0	0	0	0	0	0	0	0	0	0	0	0	0	0	0	0	0	0	0	0.000130579	0	0	0	9.87e-05	0	0	0	0	0	0	0	0	0	0	0	0	0	0	1.95e-05	0	0	9.9e-05	0	0
p__Proteobacteria g__KD1-23	0	0	0	0	0	0	0	0	0	0	0	0	0	0	0	0	0	0	0	0	0	0	0	0.000112834	0	0	0	0	0	0	0	0	0	0	0	0	0	0	0	0	0	0	0	0	0	0	0	0	0
p__Proteobacteria g__Kingella	0.000855014	0	0.000167574	0	0.00165517	0.00442939	0	0	0.00429135	0.00460556	0.00189563	0.00534188	0	0.000286752	0	0.0201988	0.00207544	0	0.000629671	0	0	0.000567063	0	0.000609302	0.00173314	8.81e-05	0	0.000740154	8.77e-05	0.00389804	0.00532365	0	0.00702006	0	0	0	0	0	0.00174413	0	0	0.00254512	0	9.46e-05	0.00157852	0.00269938	0.00221666	0	0.000245666
p__Proteobacteria g__Klebsiella	0	0	0	0	0	0	0	0	0	0	0	0	0	0	0.00186753	0.0146636	0	0.00828956	0	0	0	0	0	0	0.00220798	0	0	0	0	0	0	0	0	0	0	0	0	0	0	0	0	0	0	0	0.00240462	0.031556	0.000169696	0	0
p__Proteobacteria g__Kluyvera	0	0	0	0	0	0	0	0	0	0	0	0	0	0	0	0.00403512	0	0	0	0	0	0	0	0	0	0	0	0	0	0	0	0	0	0	0	0	0	0	0	0	0	0	0	0	0	0.0130132	0	0	0
p__Proteobacteria g__Kushneria	0	0	0	0	0	0	0	0	0	0	0	0	0	0	0	0	0	0	0	0	0	0	0	0	0	0	0	0	0	0	0	0	0	0	0	0	0	0	0	0	0	0	0	0	0	0	0	0	0
p__Proteobacteria g__Labrys	0	0	0	0	0	0	0	0	0	0	0	0	0	0	0	0	0	0	0	0.00149552	0	0	0	0	0	0	0.000180781	0	0	0	0	0	0	0	0	0	0	0	0	0	0	0	0	0	0	0	0	0	0
p__Proteobacteria g__Lampropedia	0	0	0	0	0	0	0	0	0	0	0	0	0	0	0	0	0	0	0	0	0	0	0	0	0.00104463	0	0	0	0.000197371	6.94e-05	0	0	0	0	0	0	0	0	0	0	0	0	0	0	0	0	0	0	0
p__Proteobacteria g__Lautropia	0.0059851	0	0.00201089	0	0	0	0	0.041868	0.00927859	0.00326846	0	0.00291375	0	0.00212674	0	0.0278853	0.00162722	0	0.00140191	0.00363776	0.00743024	0.000248712	0	0.00315934	0.000296771	0.000156611	0.000325406	0.000344258	0.000657902	0.00029756	0	0	0	0	0	0	0	0.0210422	0.0026162	0.00426836	0	0	0.0028192	0.00146862	0	0.0224643	0.00102171	0.000416549	0.00119677
p__Proteobacteria g__Legionella	0	0	0	0	0	0	0	0	0	0	0	0	0	0	0	0	0	0	0	0	0	0	0	0	0	0.000469833	0	0	0	0	0	0	0	0	0	0	0	0	0	0	0	0	0	0.000114041	0	0	0	0	0
p__Proteobacteria g__Leptothrix	0	0	0	0	0	0	0	0	0	0	0	0	0	0.000199133	0	0	0.000165645	0	0	0	0	0	0	0	0.000154321	0	8.14e-05	0	0	0	0	0	0	0	0	0	0	0	0	0	0	0	0	0	4.21e-05	0	0	0	0
p__Proteobacteria g__Limnobacter	0	0	0	0	0	0	0	0	0	0	0	0	0	0	0	0	0	0	0	0	0	0	0	0	0	0	0	0	0	4.96e-05	0	0	0	0	0	0	0	0	0	0	0	0	0	0	0	0	0	0	0
p__Proteobacteria g__Limnohabitans	0.00232075	0	0	0	0	0	0	0	0	0	0	0	0	0.000406232	0	0	0	0	0	0	0	0	0	0	0	0	0	0	0	0	0	0	0	0	0	0	0	0	0	0	0	0	0	0	0	0	0	0	0
p__Proteobacteria g__Luteibacter	0	0	0	0	0	0	0	0	0	0	0	0	0	0	0	0	0	0	0	0	0	0.000198969	0	0	0	6.85e-05	0	0.000292619	0.000241231	0	0.00145191	0	0	0	0	0	0	0	0.000610447	0	0	0	0	0	0	0	8.13e-05	0	0
p__Proteobacteria g__Luteimonas	0	0	0	0	0	0	0	0	0	0	0	0	0	0	0	0	0	0	0	0	0	4.97e-05	0	0	0.000273029	0.000313222	0	0	0	0	0	0	0	0	0	0	0	0	0	0.00021889	0	0	0	0.000158544	0.000126282	0.000372554	0	0	0
p__Proteobacteria g__Lysobacter	0	0	0	0.00457558	0	0	0	0	0	0	0	0	0	3.19e-05	0	0	0	0.000151823	0	0.0187749	0	0	0	0	0.000249288	0.000244705	0.000641773	9.47e-05	0	0	0	0	0.00186246	0	0	0.000474355	0	0	0	0	0	0	0	0.000350466	0	0	0	0.000311909	0
p__Proteobacteria g__Magnetospirillum	0	0.000696656	0	0	0	0	0	0	0	0	0	0	0	0	0	9.3e-05	0.000389753	0	0	0	0	0	0	0.000180534	0.00467711	0	0	0	0	0	0	0	0	0	0	0	0	0	0	0	0	0	0	0	0	0	0	0	0
p__Proteobacteria g__Marinomonas	0	0	0	0	0	0	0	0	0	0	0	0	0	0	0	0	0	0	0	0	0	4.97e-05	0	0	0	0	0	0	0	0	0	0	0	0	0	0	0	0	0	0	0	0	0	3.89e-05	0	0	0	0	0
p__Proteobacteria g__Mariprofundus	0	0	0	0	0	0	0	0	0	0	0	0	0	0	0	0	0	0	0	0	0	0	0	0	0	0	0	0	0	0	0	0	0	0	0	0	0	0	0	0	0	0	0	0	0	0	0	0	3.84e-05
p__Proteobacteria g__Massilia	0	0	0	0.00520669	0	0	0.0134417	0	0	0	0	0.00145688	0	0.0165599	0	0.000186057	0.000204621	0.000121459	0	0.00780097	0	4.97e-05	0.00179659	0	0.00330009	0.000998395	0.00121123	0.00927775	0.000833342	0.00110097	0	0.00677216	0	0	0	0	0.00381248	0.00480158	0	0	0	0	0	0.0048203	7.89e-05	0.000967333	0.000332322	0.000607719	4.94e-05
p__Proteobacteria g__Mesorhizobium	0	0	0	0	0	0	0	0	0	0	0	0	0	0	0	0	0	0	0	0	0	0	0	0	0.000154321	0.000195764	0	9.47e-05	0.000208336	6.94e-05	0	0	0	0	0	0	0.00310647	0	0	0	0	0	0	0	0	0	0	0	0
p__Proteobacteria g__Methylibium	0	0	0	0	0	0	0	0	0	0	0	0	0	0.000103549	0	0	0	0	0	0	0	0.000149227	0	0	2.37e-05	0	0	0	5.48e-05	0	0	0	0	0	0	0	0	0	0	0	0	0	0	0	0	0	0	0	0
p__Proteobacteria g__Methylobacterium	0	0	0	0	0.00441379	0.00130276	0.000867209	0	0.0078868	0	0	0	0	0.00132225	0	0.00129077	0.0010231	0	0.000178209	0.00195024	0.000723138	0.00149227	0.000361326	0.0010832	0.00687322	0.00569672	0.00222361	0.000714335	0.0028838	7.93e-05	0	0.00429771	0	0.148756	0	0	0.00550692	0.00423669	0.0138659	0	0	0	0.000438542	0.00253115	0.00726121	0.00609812	0.00120202	0	0.00429161
p__Proteobacteria g__Methylopila	0	0	0	0	0	0	0	0	0	0	0	0	0	0	0	0	0	0	0	0	0	0	0.000863168	0	0.000439221	8.81e-05	0	0	0	0	0.00181488	0	0	0	0	0	0	0	0	0	0	0	0	0	0	0	0	0	0
p__Proteobacteria g__Methylosinus	0	0	0	0	0	0	0	0	0	0	0	0	0	0	0	0	0.000214364	0	0	0	0	0	0	0	0	0	0	0	0.00015351	0	0	0	0	0	0	0	0	0	0	0	0	0	0	0	0	0	0	0	0
p__Proteobacteria g__Methylotenera	0	0	0	0	0	0	0	0	0	0	0	0	0	0	0	0	0	0	0	0	0	0	0	0	0	6.85e-05	0	0	0	0	0	0	0	0	0	0	0	0	0	0	0.00173295	0	0	0	0	0	0	0	0
p__Proteobacteria g__Methyloversatilis	0	0	0	0	0	0	0	0	0	0	0	0	0	0	0	0	0	0	0	0	0	0	0	0	0	0	0.000262133	0	0	0	0	0	0	0	0	0	0	0	0	0	0	0	0	0	0	0	0	0	0
p__Proteobacteria g__Moraxella	0	0	0	0	0	0	0	0	0	0	0	0	0	0	0	0	0	0	0	0	2.71e-05	0.00064665	0	0	0.00185185	8.81e-05	0	0	0	8.93e-05	0	0	0	0	0	0	0	0	0	0	0	0	0	0	0.000126282	0.000254905	0	0.000132813	0
p__Proteobacteria g__Moritella	0	0	0	0	0	0	0	0	0	0	0	0	0	0	0	0	0	0	0	0	0	0	0	0	0	0	0	0	0	6.94e-05	0	0	0	0	0	0	0	0	0	0	0	0	0	0	0	0	0	0	0
p__Proteobacteria g__Mycoplana	0	0	0	0	0	0	0	0	0	0	0	0.00252525	0	0	0	0	0	0	0	0	0	0	0	0	0.0002849	0.000225128	0	0	0	0	0	0	0	0	0	0	0	0	0	0	0.00268608	0	0	0	0	0	0.00010606	0	6.86e-05
p__Proteobacteria g__Myxococcus	0	0	0	0	0	0	0	0	0	0	0	0	0	0	0	0.000139543	0	0	0	0	0	0	0	0	0	0	0	0	0	0	0	0	0	0	0	0	0	0	0	0	0	0	0	0	0	0	0	0	0
p__Proteobacteria g__Nannocystis	0	0	0	0	0	0	0	0	0	0	0	0	0	0	0	0	0	0	0	0	0	0	0	0	4.75e-05	0	0	0	0	0	0	0	0	0	0	0	0	0	0	0	0	0	0	0	0	0	0	0	0
p__Proteobacteria g__Nautella	0	0	0	0	0	0	0	0	0	0	0	0	0	0	0	0	0.000263084	0	0	0	0	0	0	0	0	0	0	0	0	0	0	0	0	0	0	0	0	0	0	0	0	0	0	0	0	0	0	0	0
p__Proteobacteria g__Naxibacter	0	0	0	0	0	0	0	0	0	0	0	0	0	0	0	0	0	0	0	0	0	0	0	0	0.000237417	0	0	0	0	0	0	0	0	0	0	0	0	0	0	0	0	0	0	0	0	0	0	0	0
p__Proteobacteria g__Neisseria	0.042995	0.00477707	0.00754085	0.0066267	0.0135172	0.0147646	0	0.042328	0.00278358	0.0355074	0.0143845	0.0255439	0.00592175	0.00874594	0.00766333	0.000232572	0.01902	0	0.0112628	0.0109941	0	0.00526274	0.0170727	0.0176021	0.00130579	0.00199679	0.00928311	0.00261636	0.000855273	0.0037195	0.0250454	0.00188839	0.00773639	0.00317628	0.00586667	0.0032019	0	0.0249965	0.00156972	0.0122579	0	0.041416	0.00137827	0.00453937	0.00141015	0.000973869	0.0144631	0.00681974	0.00472118
p__Proteobacteria g__Nevskia	0	0	0	0	0	0	0	0	0	0	0	0	0	0	0	0	0	0	0	0	0	0	0	0	0	0	0	0	0	0	0	0	0	0	0	0	0	0.00049428	0	0	0	0	0	5.28e-05	0	0	0	0	0
p__Proteobacteria g__Nitrobacter	0	0	0	0	0	0	0	0	0	0	0	0	0	0.000350475	0	0	0	0	0	0	0	0	0	0	0	0	0	0	0	0	0	0	0	0	0	0	0	0	0	0	0	0	0	0	0	0	0	0	0
p__Proteobacteria g__Novispirillum	0	0	0	0	0	0	0	0	0	0	0	0	0	0	0	0	0	0	0	0	0	0	0	0.000451335	4.75e-05	0	0	0	0	0	0	0	0	0	0	0	0	0	0	0	0	0	0	0	0	0	0	0	0
p__Proteobacteria g__Novosphingobium	0.0301698	0.00278662	0	0	0	0	0	0	0.00231965	0	0	0.00106838	0	0	0	0.00379092	0.000876945	0	0	0	0	7.96e-05	0	0	0.0045584	0.000548138	0.00102141	0.000499174	0.00862948	0	0.0505747	0	0	0	0	0	0	0	0	0	0	0	0	0.000464507	0.000115758	0.0108041	0.00155909	0	0
p__Proteobacteria g__Oceanibulbus	0	0	0	0	0	0	0	0	0	0	0	0	0	0	0	0	0	0	0	0	0	0	0	0	0	0	0	0	0	0	0	0	0	0	0	0	0	0	0	0	0	0	0	0	0	0	0	0	0
p__Proteobacteria g__Ochrobactrum	0	0	0	0	0	0	0	0	0	0	0	0	0.0708669	0.000661123	0.00378337	0	0	0	0	0.00161678	0	0.000109433	0	0	0.000937797	0.00143886	0	0	0	0	0	0	0	0	0	0	0	0	0.0051452	0	0	0	0.0335171	0.000283711	0.0110339	0.00232029	0	0	0.000164692
p__Proteobacteria g__Octadecabacter	0	0	0	0	0	0	0	0	0	0	0	0	0	0	0	0	0	0	0	0	0	0	0	0	0.00014245	0	0	0	0	0	0	0	0	0	0	0	0	0	0	0	0	0	0	0	0	0	0	0	0
p__Proteobacteria g__Oleomonas	0	0	0	0	0	0	0	0	0	0	0	0	0	0	0	0	0	0	0	0	0	0	0	0.000270801	0	0	0	0	0	0	0	0	0	0	0	0	0	0	0	0	0	0	0	0	0	0	0	0	0
p__Proteobacteria g__Oligella	0	0	0	0	0	0	0	0	0	0	0	0	0	0	0	0	0	0	0	0	0	0	0	0	0	0	0	0	0	0	0	0	0	0	0	0.00296472	0	0	0	0	0	0	0	0	0.000389369	0	0	0	0
p__Proteobacteria g__Pantoea	0	0	0	0	0	0	0	0	0	0	0	0	0	0	0	0	0	0	0	0	0	0	0	0	0	0	0	0	0	0	0	0	0	0	0	0	0	0	0	0	0	0	0	2.5e-05	0	0	0	0	0
p__Proteobacteria g__Paracoccus	0	0	0.003938	0.0285579	0	0.00269237	0.00910569	0.00126524	0.00231965	0.0566038	0.160459	0.0102953	0	0.0181689	0.0128473	0.0014652	0.00127644	0.00312756	0.000332656	0	0.0121306	0.000606856	0.0192808	0.00214384	0.00151947	0.00508986	0.0332637	0	0.00117326	0.00622892	0	0	0	0.0225365	0	0.00249037	0.00367128	0.00487219	0	0.0606326	0.0836149	0.001851	0	0.00787159	0.0241935	0.0188957	0.000551513	0.0345736	0.0011803
p__Proteobacteria g__Pasteurella	0	0	0	0	0	0	0	0	0	0	0	0	0	0	0	0	0	0	0	0	0	0	0	0	0	0	0	0	0	0	0	0	0	0	0	0	0	0	0	0	0	0	0	0	0	0	0	0	0
p__Proteobacteria g__Pedomicrobium	0	0	0	0	0	0	0	0	0	0	0	0	0	0	0	0	0	0	0	0	0	0	0	0	0	0	0	0	0	0	0	0	0	0	0	0	0	0	0	0	0	0	0	0	0	0	0	0	0.00016881
p__Proteobacteria g__Pelomonas	0.00366435	0.0026871	0	0.00299779	0	0	0	0.0010352	0.00104384	0	0.000892061	0	0.00126201	0.000557573	0.0181602	0.0001628	0.000847714	0.000151823	0	0.00318304	0.00266657	0	0.00116427	0	0.000391738	0.000195764	0.000352523	0.000352864	0.000317986	5.95e-05	0	0.00104187	0.00229226	0	0.00177778	0	0	0	0.00287782	0	0	0	0.000563839	0.000383844	6.84e-05	0.0015425	0.000452524	0.00113495	0.000215473
p__Proteobacteria g__Petrobacter	0	0	0	0	0.00234483	0	0	0	0	0	0	0	0	0	0	0	0	0	0	0	0	0	0	0	0	0	0	0	0	0	0	0	0	0	0	0	0	0	0	0	0	0	0	0	0	0	0	0	0
p__Proteobacteria g__Phaselicystis	0	0	0	0	0	0	0	0	0	0	0	0	0	0	0	0	0	0	0	0	0	0	0	0	0	0	0	0	0	0	0	0	0	0	0	0	0	0	0	0	0	0	0	0	0	0	0	0	0
p__Proteobacteria g__Phenylobacterium	0	0	0	0	0	0.00104221	0	0	0	0	0	0	0	0.00156121	0	0.000151172	0.000155901	0	0	0	0	0.00012933	0	0	0.000439221	5.87e-05	0	0	0	0	0	0	0	0.000680632	0	0	0	0.00374241	0	0	0	0.00115687	0	0.00175233	0	0	0	0.00029581	0.000178417
p__Proteobacteria g__Photobacterium	0	0	0	0	0	0	0	0	0	0	0	0	0	0	0	0	0	0	0	0	0	4.97e-05	0	0	0	0	0	0	0	0	0	0	0	0	0	0	0	0	0	0	0	0	0	0	0	5.23e-05	0	0	0.000244294
p__Proteobacteria g__Phyllobacterium	0	0	0	0	0	0	0	0	0	0	0	0	0	0	0	0	0	0	0	0	0	0	0	0	0	7.83e-05	0	0	0	0	0	0	0	0	0	0	0	0	0	0	0	0	0	0	0	0	0	0	0
p__Proteobacteria g__Pigmentiphaga	0	0	0	0	0	0	0	0	0	0	0	0	0	0	0	0	0	0	0	0	0	0	0	0	0	0	0	0	0	0	0	0	0	0	0	0	0	0	0	0	0	0	0	0	0	0	0	0	0
p__Proteobacteria g__Pleomorphomonas	0	0	0	0	0	0	0	0.0063262	0	0	0	0	0	0	0	0	0	0	0	0	0	0	0	0	0	0	0	0	0	0	0	0	0	0	0	0	0	0	0	0	0	0	0	0	0	0	0	0	0
p__Proteobacteria g__Plesiocystis	0	0	0	0	0	0	0	0	0	0	0	0	0	0	0	0	0	0	0	0	0	0	0	0	5.94e-05	0	0	0	0	0	0	0	0	0	0	0	0	0	0	0	0	0	0	0	0	0	0	0	0
p__Proteobacteria g__Polaromonas	0	0	0	0	0	0	0	0	0	0	0	0	0	0	0	0	0	0	0	0	0	0	0	0	0	0	0	0	0	0	0	0	0	0	0	0	0	0	0	0	0.000519886	0	0	0	0	0	0	0	0
p__Proteobacteria g__Polynucleobacter	0	0	0	0	0	0	0	0	0	0	0	0	0	0.000326579	0	0	0	0	0	0	0	0	0	0	0	0	0	0	0	0	0	0	0	0	0	0	0	0	0	0	0	0	0	0	0	0	0	0	0
p__Proteobacteria g__Porphyrobacter	0	0	0	0	0	0	0	0	0	0	0	0.00534188	0	0	0	0	0	0	0	0	0	0	0	0	0	0	0	0	0	0	0	0	0	0	0	0	0	0	0	0	0	0	0	0	0	0	0	0	0
p__Proteobacteria g__Procabacter	0	0	0	0	0	0	0	0	0	0	0	0	0	0	0	0	0	0	0	0	0	0	0	0	0	7.83e-05	0	0	0	0	0	0	0	0	0	0	0	0	0	0	0	0	0	0	0	0	0	0	0
p__Proteobacteria g__Propionivibrio	0	0	0	0	0	0	0	0	0	0	0	0	0	0	0	0	0	0	0	0	0	0	0	0	0	0	0	6.89e-05	0	0	0	0	0	0	0	0	0	0	0	0	0	0	0	0	0	0	0	0	0
p__Proteobacteria g__Proteus	0	0	0	0	0	0	0	0	0	0	0	0	0	0	0	0	0	0	0	0	0	0	0	0	0	0	0	0.00012049	0	0	0	0	0	0	0	0	0	0	0	0	0	0	0	0	0	0	0	0	0
p__Proteobacteria g__Pseudacidovorax	0	0	0	0	0	0	0	0	0	0	0	0	0	0	0	0	0	0	0	0	0	0	0	0	0	5.87e-05	0	0	0	0	0	0	0	0	0	0	0	0	0	0	0	0	0	0	0	0	0	0	0
p__Proteobacteria g__Pseudoalteromonas	0	0	0	0	0	0	0	0	0	0	0	0	0	0	0	0	0	0	0	0	0	0	0	0	0	0	0	0	0	0	0	0	0	0	0	0	0	0	0	0	0	0	0	0	0	0.000483666	0	0	8.51e-05
p__Proteobacteria g__Pseudochrobactrum	0	0	0	0	0	0	0	0	0	0	0	0	0	0	0	0	0	0	0	0	0	0	0	0	0	0	0	0	0	0	0	0	0	0	0	0	0	0	0	0	0	0	0	0	0	0	0	0	0
p__Proteobacteria g__Pseudomonas	0	0	0.00117302	0.00205112	0	0	0	0	0	0	0	0	0	0.000788568	0.00107866	0.000779115	0.000535911	6.07e-05	0.000380178	0.00787171	9.94e-05	0.00117392	0.00277017	0.000112834	0.00275404	0.000508986	0.00658947	0.00111023	0.0020395	0.00146796	0.000604961	0	0	0.00310066	0	0.00112659	0	0	0	0	0	0	0.00776845	0.000856695	0.00345697	0.000960797	0.00216009	0.000179096	0.00191729
p__Proteobacteria g__Pseudorhodoferax	0	0	0	0	0	0	0	0	0	0	0	0	0	0	0	0	0	0	0	0	0	0	0	0	0	0	0	0	0	0	0	0	0	0	0	0	0	0	0	0	0	0	0	0	0	0	0	0	0
p__Proteobacteria g__Pseudoxanthomonas	0	0	0	0	0	0.0056453	0	0	0	0.000297133	0	0	0	7.17e-05	0	2.33e-05	0	0	0	0	0	0	0.00540985	0.000315934	0	0	0	0.000516387	7.68e-05	0	0	0	0	0	0	0.000770827	0	0	0	0	0.098345	0	0	0.000417222	0	0	0	0	0.000102933
p__Proteobacteria g__Psychrobacter	0	0	0	0	0	0	0	0	0	0	0	0	0	0	0.000225392	0	0	0	0	0	0	0.000497423	0	0	7.12e-05	0	9.94e-05	0	0.000438601	8.93e-05	0	0	0	0	0	0	0	0	0	0	0	0	0	0.000133511	8.94e-05	0	0	0	0.000171555
p__Proteobacteria g__Psychromonas	0	0	0	0	0	0	0	0	0	0	0	0	0	0	0	0	0	0	0	9.09e-05	0	9.95e-05	0	0	0	0	9.94e-05	0	0	0	0	0	0	0	0	0	0	0	0	0	0	0	0	0	0	0	0	0	0
p__Proteobacteria g__Rahnella	0	0	0	0	0	0	0	0	0	0	0	0	0	0	0	6.98e-05	0	0	0	0.000980174	0	0	0	0	0	0	0	0	0	0	0	0	0	0	0	0	0	0	0	0	0	0	0	0	0	0	0	0	4.39e-05
p__Proteobacteria g__Ralstonia	0	0	0	0	0	0.00138961	0.00184282	0.0123073	0	0	0	0	0.00330065	0	0.00230222	0.000151172	0	7.59e-05	0	0	0.00192535	0	0.000552026	0	7.12e-05	0	0.00018982	0.000671303	0	0	0	0	0	0	0	0	0	0	0	0	0	0	0	0	7.89e-05	0.000764716	0	0	0
p__Proteobacteria g__Ramlibacter	0	0	0	0	0	0	0	0	0	0	0	0	0	0	0	0.000116286	0	0	0	0	0	0	0	0	0.000581671	0	0	0	0	0	0	0	0	0	0	0	0	0	0	0	0	0	0	0	0	0	0	0	0
p__Proteobacteria g__Reyranella	0	0	0	0	0	0	0	0	0	0	0	0	0	0	0	0.000174429	0	0	0	0	0	9.95e-05	0	4.51e-05	0	0	0.000388679	0	0.000263161	0	0	0	0	0	0	0	0	0	0	0	0	0	0	0.000247552	0	0	0	0	0
p__Proteobacteria g__Rheinheimera	0	0	0	0	0	0	0	0	0	0	0	0	0	0	0	0	0	0	0	0	0	0	0	0	0	9.79e-05	0	0	0	0	0	0	0	0	0	0	0	0	0	0	0	0	0	0	0	0	0	0	2.47e-05
p__Proteobacteria g__Rhizobium	0	0	0	0	0	0	0	0	0	0	0	0	0	0.000350475	0	0.00190709	0	0	0	0	0	4.97e-05	0	0	8.31e-05	0	0	4.3e-05	0	0	0	0	0	0	0	0	0	0	0	0	0	0	0	0.00024477	0	0.0109413	0	0	0
p__Proteobacteria g__Rhodanobacter	0	0	0	0	0	0	0	0	0	0	0	0	0	0	0	0	0	0	0	0	0	0	0	0	0	0	0	0	0	1.98e-05	0	0	0	0	0	0	0	0	0	0	0	0	0	0	0	0	0	0	0
p__Proteobacteria g__Rhodobacter	0	0	0	0	0	0	0	0	0	0	0	0	0	0	0	0	0	0	0	0	0	0	0	2.26e-05	0.000106838	0.000479621	0	0	0.000317986	0	0	0	0	0	0	0	0	0	0.000523241	0	0	0	0	0	0	0.000163401	0	0	0
p__Proteobacteria g__Rhodocyclus	0	0	0	0	0	0	0	0	0	0	0	0	0	0	0	0	0.000341034	0	0	0	0	0	0	0	0	0	0	0	0	0	0	0	0	0	0	0	0	0	0	0	0	0	0	0	0	0	0	0	0
p__Proteobacteria g__Rhodoferax	0	0	0	0	0	0	0	0	0	0	0	0	0	0	0	0	0	0	0	0	0	0	0	0	0	0.000127246	0.000117508	0	8.77e-05	0	0	0	0	0.000529381	0	0	0	0	0	0	0	0	0	0	0	0	8.48e-05	0	7.41e-05
p__Proteobacteria g__Rhodoplanes	0	0	0	0	0	0	0	0	0	0	0	0	0	0	0	0	0	0	0	0	0	0.000139279	0	0	0.000902184	0	0	0	7.68e-05	0	0	0	0	0	0	0	0.00593053	0	0	0	0	0	0	0.000180796	0	0.000973869	0	0	0
p__Proteobacteria g__Rickettsiella	0	0	0	0	0	0	0	0	0	0	0	0	0	0	0	0	0	0	0	0	0	0	0	0	0	0	0	0	0.000164475	0	0	0	0	0	0	0	0	0	0	0	0	0	0	0	0	0	0	0	0
p__Proteobacteria g__Roseateles	0	0	0	0.0116756	0	0	0	0	0	0	0	0	0	0	0	0	0.000107182	0	0	0.000828601	0	0	0	0	0	0	0	0	0.000164475	0	0	0	0	0	0	0	0	0	0	0	0	0	0	8.9e-05	0	0	0	0	3.16e-05
p__Proteobacteria g__Roseicyclus	0	0	0	0	0	0	0	0	0	0	0	0	0	0	0	0	0	0	0	0	0	0	0	0	0	0	0	0	0	0	0	0	0	0	0	0	0	0	0	0	0	0	0	6.95e-05	0	0	0	0	0
p__Proteobacteria g__Roseivivax	0	0	0	0	0	0	0	0	0	0	0	0	0	0	0	0	0	0	0	0	0	0	0	0	0	0	0	0	0	0	0	0	0	0	0	0	0	0	0	0	0	0	0	0	0	0	0	0	0
p__Proteobacteria g__Roseococcus	0	0	0	0	0	0	0	0	0	0	0	0	0	0	0	0	0	0	0	0	0	6.96e-05	0	0	0	0	0	0	0	0	0	0	0	0	0	0	0	0	0	0	0	0	0	0.000211392	0	0	0	0	0
p__Proteobacteria g__Roseomonas	0.00158788	0.0192078	0	0.00315557	0	0	0.00401084	0	0	0	0.0044603	0	0	0.0348722	0.0655569	0.0017908	0.00146157	0.00250509	0.001592	0	0	0.00470562	0.000461694	0.00523548	0.00181624	0.00159547	0.00798149	0.0134691	0.00186406	0.0025491	0.00387175	0.179788	0	0.00310066	0	0	0.0114374	0.00571953	0	0.000547226	0.000519886	0	0	0.0132037	0.150223	0.00200003	0.00119495	0.00400652	0.00270233
p__Proteobacteria g__Rubellimicrobium	0	0	0	0	0	0	0	0	0	0	0	0	0	0.000151341	0	0	0.00025334	0	0	0	0	0	0	0	0.00014245	4.89e-05	0.000244055	0	0.00110747	0	0	0	0	0	0	0	0	0	0	0	0	0	0	0.00106252	0	0	0.000388888	0	0
p__Proteobacteria g__Rubrivivax	0	0	0	0	0	0	0	0	0	0	0	0	0	0	0	0	0	0	0	0	0	0	0	0	0	0	0	0	8.77e-05	0	0	0	0	0	0	0	0	0	0	0	0	0	0	0	0	0	0	0	0
p__Proteobacteria g__Rudaea	0	0	0	0	0	0	0	0	0	0	0	0	0	0	0	0	0	0	0	0	0	0	0	0	0	0	0	0	0	0	0	0	0	0	0	0	0	0	0	0	0	0	0	0	0	0	7.42e-05	0	0
p__Proteobacteria g__Salinisphaera	0	0	0	0	0	0	0	0	0	0	0	0	0	0	0	0	0	0	0	0	0	0	0	0	0	0	0	0	0	0	0	0	0	0	0	0	0	0	0	0	0	0	0	0	0	0	0	0	0
p__Proteobacteria g__Salinispora	0	0	0	0	0	0	0	0	0	0	0	0	0	0.000509781	0	0	0	0	0	0	0	0	0	0	9.5e-05	0	0	0	6.58e-05	0	0	0	0	0	0	0	0	0	0	0	0	0	0	0.000136292	0	0.000653603	0	0	0
p__Proteobacteria g__Schlegelella	0	0	0	0	0	0	0	0	0	0	0	0	0	0.000199133	0	0	0.000233852	0	0	0	0	0	0	0	0	0	0	6.89e-05	0	0	0	0	0	0	0	0	0	0	0	0	0	0	0	0.000247552	0	0	0.000395958	0	9.61e-05
p__Proteobacteria g__Serratia	0	0	0	0	0	0	0	0	0	0	0	0	0	0.00527305	0	0	0	0	0	0	0	0	0	0	0	0	0.000876789	0	0	0	0	0	0	0	0	0	0	0	0	0	0	0	0	0.0104055	0.000168376	0	0	0	0
p__Proteobacteria g__Shewanella	0	0	0	0	0	0	0	0	0	0	0	0	0	0	0	0	0	0	0	0	0	5.97e-05	0	0	0.000178063	0	0	0	0	0	0	0	0	0	0	0	0	0	0	0	0	0	0	0	0	0	0	0	6.04e-05
p__Proteobacteria g__Shinella	0	0	0.000502723	0	0	0.011638	0	0	0	0	0	0	0	0	0	0	0	0	0	0	0	0	0	0	0	0	0	0	0	0	0	0	0	0.000983135	0	0	0	0	0	0	0	0	0	8.34e-05	0.00024204	0	0	0	0
p__Proteobacteria g__Silanimonas	0	0	0	0	0	0	0	0	0	0	0	0	0	8.76e-05	0	0	0	0	0	0	0	0	0	0	0	0	0	0	0	0	0	0	0	0	0	0	0	0	0	0	0	0	0	0	0	0	0	0	0
p__Proteobacteria g__Skermanella	0	0	0	0	0.00137931	0	0	0	0	0	0	0	0	0.000175237	0	0	0	0	0	0	0	0.000567063	0	0	0.000664767	0	0	0	0.0029167	6.94e-05	0	0	0	0	0	0	0	0	0	0	0	0	0	7.23e-05	0	0.00506543	0	0	0
p__Proteobacteria g__Sphingobium	0	0	0.000754085	0.00347113	0	0	0.00184282	0	0.00730689	0	0	0	0	0.000310648	0	0.000883772	0.000341034	0	0.000807879	0.0261413	0	0.000358145	0	0.000180534	0.00741928	0.0010767	0.00177166	0.000791793	0.000241231	0	0	0	0	0.00408379	0	0	0	0	0.0186622	0	0.00459232	0	0	0.000467288	0.00161009	0.00279742	0.00146717	0	0.000348599
p__Proteobacteria g__Sphingomonas	0	0	0.0019271	0.00205112	0	0.00390829	0	0.00563607	0.0121781	0	0	0	0	0.00649971	0	0.00265132	0.0022898	0.000106276	0	0.00154605	0	0.00268609	0.00427569	0	0.00776353	0.0046396	0.00263941	0.00288316	0.000603077	0	0.0129462	0.00683727	0	0.00279816	0	0	0.00578932	0.0134868	0.0661027	0	0	0	0	0.00257009	0.00606679	0.0142028	0.00127272	0.00102628	0.000499567
p__Proteobacteria g__Sphingopyxis	0	0	0.00251361	0	0	0.0278791	0.00162602	0	0	0	0	0	0	0	0	0	0	0	0	0	0	0.000109433	0	0	0	0.000137035	0	0	0	0	0	0	0	0	0	0.00195671	0.00649534	0	0	0	0	0	0	0.000280929	0	0	0	0	9.06e-05
p__Proteobacteria g__Stenotrophomonas	0.0010993	0.0119427	0.000754085	0.00142001	0	0.00399514	0.00542005	0	0.00220367	0	0	0	0.09834	0.00256484	0	0	0.00058463	0.000182188	0.00115242	0.0234332	0	0.00362124	0.00260958	0.000112834	0.0101614	0.000234916	0.000795437	0.00296062	0.00719306	3.97e-05	0	0	0	0.0110414	0	0	0.00960181	0	0.00723816	0.000328335	0.000953124	0	0.0788748	0.00110425	0.00102604	0.000993477	0.00115252	0	0.000801503
p__Proteobacteria g__Sutterella	0	0	0	0	0	0	0	0	0	0	0	0	0	0	0	0	0	0.000273282	0	0	0	7.96e-05	0	0	0.00042735	0	0.000560422	0	0.000285091	0	0	0	0	0	0	0	0	0	0	0	0	0	0.000375893	7.51e-05	0	0	0	0	0
p__Proteobacteria g__Swaminathania	0	0	0	0	0	0	0	0	0	0	0	0	0	0	0	0	0	0	0	0	0	0	0	0	0	0	0	0	0	0	0	0	0	0	0	0	0	0	0	0	0	0	0	0	0	0	0	0	0
p__Proteobacteria g__Telmatospirillum	0	0	0	0	0	0	0	0	0	0	0	0	0	0	0	0	0	0	0	0	0	0	0	0	0	0	0	0	0	0	0	0	0	0	0	0	0	0	0	0	0	0	0	0	0	0	0	0	0
p__Proteobacteria g__Tepidimonas	0	0	0	0	0	0	0	0	0	0	0	0	0	3.98e-05	0	0.000127914	0	0	0	0.000525454	0	0	0	0	0	0	0	0	0	0	0	0	0	0	0	0	0	0	0	0	0	0	0	0.000178015	0	0	0	0	0
p__Proteobacteria g__Thalassobius	0	0	0	0	0	0	0	0	0	0	0	0	0	0	0	0	0	0	0	0	0	0	0	0	0	0	0	0	0	0	0	0	0	0	0	0	0	0	0	0	0	0	0	0	0	0	0	0	0
p__Proteobacteria g__Thermomonas	0	0	0	0	0	0	0	0	0	0	0	0	0	0.000103549	0	4.65e-05	0	0	0	0	0	0	0	0	0.000237417	6.85e-05	0	0	0	0	0	0	0	0	0	0	0	0	0	0	0	0	0	8.9e-05	0	0	0	0	5.08e-05
p__Proteobacteria g__Trabulsiella	0	0	0	0	0	0	0	0	0	0	0	0	0	0	0	0	0	0	0	0	0	0	0	0	0.000118708	0.00010767	0	0	0	0	0	0	0	0	0	0	0	0	0	0	0	0	0	0	0.00187844	0	0.000102525	0	0
p__Proteobacteria g__Variovorax	0	0	0	0	0	0	0.00401084	0	0	0	0	0	0	0	0	0.000720972	0	0	0	0	0	0.000119382	0	0	0.000652896	0.000313222	0.000307328	0	0.000350881	0.000128943	0	0	0	0	0	0	0.00593053	0	0	0	0	0	0	0.000222518	4.21e-05	0	0	0.000195195	0.000192141
p__Proteobacteria g__Vogesella	0	0	0	0	0	0	0	0	0	0	0	0	0	0	0	0	0	0	0	0	0	0	0	0	0	0	0	0	0	0	0	0	0	0	0	0	0	0	0	0	0	0	0	0	0	0	0	0	6.45e-05
p__Proteobacteria g__Wolinella	0.00280933	0	0	0	0	0	0.00162602	0	0	0	0	0	0	0	0	0	0	0	0	0	0	0	0	0	0	0	0	0	0	0	0	0	0	0	0	0	0	0	0	0	0	0	0	0	0	0	0	0	0
p__Proteobacteria g__Xanthobacter	0.0010993	0	0	0	0	0	0	0	0	0	0	0	0	0.00137004	0	0	0.000438473	0	0	0	0	0	0	0	0.0002849	0	0.000750242	0	0	0	0	0	0	0	0	0	0	0	0	0	0	0	0	0.00026424	0.000110497	0	0.000162626	0	0
p__Proteobacteria g__Xanthomonas	0.00574081	0.00527468	0	0	0	0.000607956	0	0	0	0	0.0200714	0.00582751	0.00126201	0.000366405	0.276701	0.0003256	0.0505705	0.00441806	0.000142567	0	0	0	0.000802947	0	0.000735992	0.00160526	0.000605617	0.000335651	3.29e-05	0	0.00229885	0.00677216	0	0	0	0	0.00197684	0	0	0.00109445	0	0.00555298	0	0.000211392	0.0508706	0.00240526	0.190209	0.00852216	0.000322523
p__Proteobacteria g__Xylophilus	0	0	0	0	0	0	0	0	0	0	0	0	0	0	0	0	0	0	0	0	0	0	0	0	0.000189934	0	0	0	0	0	0	0	0	0.000529381	0	0	0	0	0.00688933	0	0	0	0	0	0	0	0	0	0
p__Proteobacteria g__Zoogloea	0	0	0	0	0	0.00269237	0	0	0	0	0	0	0	0	0	0	0	0	0	0	0	0	0	0	0	0.000176187	0	0	0	0	0	0	0	0	0	0	0	0	0.0012209	0	0	0	0	0	0	0	0	0	0
p__Proteobacteria o__[Entotheonellales]	0	0	0	0	0	0	0	0	0	0	0	0	0	0	0	0	0	0	0	0	0	0	0	0	0	0	0	0	0	0	0	0	0	0	0	0	0	0	0	0	0	0	0	0	0	0	0	0	0
p__Proteobacteria o__BD7-3	0	0	0	0	0	0	0	0	0.000579912	0	0	0	0	0.00011948	0	0	0	0	0	0	0	0.00012933	0.000431584	0	0	7.83e-05	0.000198859	0.000826219	0	0	0	0	0	0	0	0	0	0.00833216	0.000436034	0	0	0	0	0	0	0	0.000325252	0	0
p__Proteobacteria o__Burkholderiales	0	0	0	0.0066267	0	0.000955359	0	0	0	0	0	0	0	0.000230995	0	0.000267457	0	0	0	0	0	4.97e-05	0	0	0.000130579	0	0	0	0.000186406	9.92e-06	0	0	0	0	0	0	0	0	0	0	0	0.000231374	0	0.000158544	0	0.0320396	0.000194444	0	0
p__Proteobacteria o__Chromatiales	0	0	0	0	0	0	0	0	0	0	0	0	0	0	0	0	0	0	0	0	0	0	0	0	0	0	0	0	0	0	0	0	0	0	0	0	0	0	0	0	0	0	0	0	0	0	0	0	4.53e-05
p__Proteobacteria o__CV90	0	0	0	0	0	0	0	0	0	0	0	0	0	0	0	0	0	0	0	0	0	0	0	0	0.000118708	0	0	0	0	0	0	0	0	0	0	0	0	0	0	0	0	0	0	0	0	0	0	0	0
p__Proteobacteria o__Ellin329	0	0	0	0	0	0	0	0	0	0	0	0	0	0	0	0	0	0	0	0	0	0	0	0	0	0	0	0	0	0	0	0	0	0	0	0	0.00197684	0	0	0	0	0	0	0	0	0	0	0	0
p__Proteobacteria o__Ellin6067	0	0	0	0	0	0	0	0	0	0	0	0	0	0	0	0	0	0	0	0	0	0	0	0	0	0	0	0	0	0	0	0	0	0	0	0	0	0	0	0	0	0	0	0	0	0	0	0	0
p__Proteobacteria o__FAC87	0	0	0	0	0	0	0	0	0	0	0	0	0	0	0	0	0	0	0	0	0	0	0	0	0	0	0	0	0	0	0	0	0	0	0	0	0	0	0	0	0	0	0	0	0	0	0.000703533	0	0
p__Proteobacteria o__GMD14H09	0	0	0	0	0	0	0	0	0	0	0	0	0	0	0	0	0	0	0	0	0	0	0	0	0	0	0	0	0	0	0	0	0	0	0	0	0	0	0	0	0	0	0	0	0	0	0	0	0
p__Proteobacteria o__Legionellales	0	0	0	0	0	0	0	0	0	0	0	0	0	8.76e-05	0	0	0	0	0	0	0	2.98e-05	0	0	7.12e-05	0	0	0	0	0	0	0	0	0	0	0	0	0	0	0	0	0	0	5.28e-05	0	0	8.84e-05	0	0
p__Proteobacteria o__Methylophilales	0	0	0	0	0	0	0	0	0	0	0	0	0	0	0	0	0	0	0	0	0	0	0	0	0	0	0	0	0	0	0	0	0	0	0	0	0	0	0	0	0	0	0	0	0	0	6.72e-05	0	0
p__Proteobacteria o__MIZ46	0	0	0	0	0	0	0	0	0	0	0	0	0	0	0	0	0.000107182	0	5.94e-05	0	0	0.000109433	0	0	0.000178063	2.94e-05	0	0	0	0	0	0	0	0	0	0	0	0	0	0	0	0	0	0	0	0	0.000696463	0	0
p__Proteobacteria o__MND1	0	0	0	0	0	0	0	0	0	0	0	0	0	0	0	0	0	0	0	0	0	0	0	0	0	0	0	0	0.000175441	0	0	0	0	0	0	0	0	0	0	0	0	0	0	0	0	0	0	0	0
p__Proteobacteria o__Myxococcales	0	0	0	0	0	0	0	0	0	0	0	0	0	0	0	0	0	0	0	0	0	0.000109433	0	0	0.000688509	8.81e-05	0.000216937	0	9.87e-05	0	0	0	0	0	0	0	0	0	0	0	0	0	0	0	8.42e-05	0	0.000215656	0	0
p__Proteobacteria o__NB1-j	0	0	0	0	0	0	0	0	0	0	0	0	0	0	0	0	0	0	0	0	0	0	0	0	0	0	0	0	0	0	0	0	0	0	0	0	0	0	0	0	0	0	0	0	0	0	0	0	0
p__Proteobacteria o__PB19	0	0	0	0	0	0	0	0	0	0	0	0	0	0	0	0	0	0	0	0	0	0	0	0	0	0	0	0	0	0	0	0	0	0	0	0	0	0	0	0	0	0	0	0	0	0	0	0	0
p__Proteobacteria o__RF32	0	0	0	0	0	0	0	0	0	0	0	0	0	0	0	0	0	0	0	0	0	0	0	0	0.00240978	0	0	0	0	0	0	0	0	0.00340316	0	0	0	0	0	0	0.00103977	0	0	0.000275366	0	0	0	0	0
p__Proteobacteria o__Rhizobiales	0	0	0.000670297	0	0	0.00373458	0	0.0324362	0.00104384	0	0	0.0003885	0	0.00262856	0.00233442	0.000523286	0.000886689	0.000212553	0	0.00655807	0	0.000746135	0.00104383	0.000112834	0.000819088	0.00152696	0.00141009	0	0.000767552	0	0	0	0	0.00582319	0	0	0.00367128	0.0210422	0.00593006	0	0	0	0	0.00161326	0.000636671	0.00203924	0.00175	0	2.74e-05
p__Proteobacteria o__Rhodospirillales	0.00378649	0	0	0	0	0	0	0	0	0	0	0	0	0	0	0	0	0	0	0	0	0	0	0.000406201	0	0	0.000108469	0	0	0	0.00133091	0.00436283	0	0.00136126	0	0	0	0	0	0	0	0	0	0	0	0.00102616	0.000173232	0	6.31e-05
p__Proteobacteria o__Rickettsiales	0	0	0	0	0	0	0	0	0	0	0	0	0	0	0	0	0	0	0	0	0	0	0	0	0.000154321	0.000117458	0	0	0	6.94e-05	0	0	0	0	0	0	0	0	0	0	0	0	0	0	0	0	0	0	0
p__Proteobacteria o__SBla14	0	0	0	0	0	0	0	0	0	0	0	0	0	0	0	0	0	0	0	0	0	0	0	0	0	0	0	0	0	0	0	0	0	0	0	0	0	0	0	0	0	0	0	0	0	0	0	0	0
p__Proteobacteria o__SC-I-84	0	0	0	0	0	0	0.000867209	0	0	0	0	0	0	0	0	0	0	0	0	0	0	0.000149227	0	0	0.000178063	0	0	0	0	0	0	0	0	0	0	0	0	0	0	0	0	0	0	0	0	0	0	0	0
p__Proteobacteria o__Sphingomonadales	0	0	0	0	0	0	0	0	0	0	0	0	0	0.000191168	0	0	0	0	0	0	0	0	0	0	0.000391738	0	0	0	0	0	0	0	0	0	0	0	0	0	0	0	0	0	0	0	0	0	0	0	0
p__Proteobacteria o__Spirobacillales	0	0	0	0	0	0	0	0	0	0	0	0	0	0.000175237	0	0	0	0	0	0	0	0	0	0	0	0	0	0	0	0	0	0	0	0	0	0	0	0	0	0	0	0	0	0.000108478	0	0	0.000123737	0	0
p__Proteobacteria o__Thiohalorhabdales	0	0	0	0	0	0	0	0	0	0	0	0	0	0	0	0	0	0	0	0	0	0	0	0	8.31e-05	0	0	0	0	0	0	0	0	0	0	0	0	0	0	0	0	0	0	0	0	0	0	0	0
p__Spirochaetes g__Treponema	0	0	0	0	0	0.000694806	0.00130081	0	0	0	0	0	0	7.97e-05	0	0.000337229	0	0	0.000285134	0	0.00115702	9.95e-05	0	0.000248234	0	6.85e-05	0	0	0.000120615	0.000138861	0	0.000455818	0	0	0	0	0.0046597	0	0	0	0	0	0	0.000136292	0	0	0	0	0.000186651
p__Spirochaetes o__M2PT2-76	0	0	0	0	0	0	0	0	0	0	0	0	0	0	0	0	0	0	0	0	0	0	0	0	0	0	0	0	0	0	0	0	0	0	0	0	0	0	0	0	0.000606533	0	0	0	0	0	0	0	0
p__SR1	0	0	0.00310013	0	0	0	0.00130081	0.00184035	0	0	0	0	0.00106786	0	0	5.81e-05	0	0	0	0	0.000488118	0.000238763	0	0	0.000367996	0.000127246	0	0	9.87e-05	0.000109105	0	0	0	0	0	0	0.00240045	0	0	0.000328335	0	0	0	0	0	0	0	0	0
p__Synergistetes g__Cloacibacillus	0	0	0	0	0	0	0	0	0	0	0	0	0	0	0	0	0	0	0	0	0	0	0	0	0	5.87e-05	0	0	0	0	0	0	0	0	0	0	0	0	0	0	0	0	0	0	0	0	0	0	0
p__Synergistetes g__TG5	0	0	0	0	0	0	0	0	0	0	0	0	0	0	0	0	0	0	3.56e-05	0	0	0	0	0	5.94e-05	0	0.000316367	0	0	3.97e-05	0	0	0	0	0	0	0	0	0	0	0	0	0	0	0	0	0	0	0
p__Tenericutes c__Mollicutes	0	0	0	0	0	0	0	0	0	0	0	0	0	0	0	0	0	0	0	0	0	0	0	0	0	0	0	0	0	0	0	0	0	0	0	0	0	0	0	0	0	0	0	0	0	0	0	0	0
p__Tenericutes f__Mycoplasmataceae	0	0	0	0	0	0	0	0	0	0	0	0	0	0	0	0	0	0	0	0	0	0	0	0	0	2.94e-05	0	0	0	0	0	0	0	0	0	0	0	0	0	0	0	0	0	0	0	0	0	0	0
p__Tenericutes g__Acholeplasma	0	0	0	0	0	0	0.00205962	0	0	0	0	0	0	0	0	0	0	0	0	0	0	0	0	0	0	0	0	0	0	0	0	0	0	0	0	0	0	0	0	0	0	0	0	0	0	0	0	0	0
p__Tenericutes g__Mycoplasma	0	0	0	0	0	0.000868508	0	0	0	0	0	0	0	0	0	0	0	0	0.00021385	0	0	4.97e-05	0	0	0	0	0	8.61e-05	3.29e-05	0	0	0	0	0	0	0	0	0	0	0	0	0	0	0.000136292	0	0	0	0	6.18e-05
p__Tenericutes g__Ureaplasma	0	0	0	0	0	0	0	0	0	0	0	0	0	0	0	0	0	0	9.5e-05	0	0	0	0	0	0	0	0	0	0	0	0	0	0	0	0	0.00355766	0	0	0	0	0	0	0	0	0	0	0	0	0
p__Tenericutes o__ML615J-28	0	0	0	0	0	0	0	0	0	0	0	0	0	0	0	0	0	0	0	0	0	0	0	0	0	0	0	0	0	0	0	0	0	0	0	0	0	0	0	0	0.000779828	0	0	0	0	0	0	0	0
p__Tenericutes o__RF39	0	0	0	0	0	0	0	0	0	0	0	0	0	0	0	0	0	0	0	0	0	0	0	0	0	0	0	0	0	0	0	0	0	0	0	0	0	0	0	0	0	0	0	8.9e-05	0	0	0	0	0
p__TM6 c__SJA-4	0	0	0	0	0	0	0	0	0	0	0	0.00165113	0	0	0	0	0.000613862	0	0	0	0	6.96e-05	0	0	0.000367996	0	0	0	0.000120615	0	0	0	0	0	0	0	0	0	0	0	0	0	0	0	0	0	0	0	0
p__TM7	0	0	0	0	0	0	0	0	0	0	0	0	0	0	0	0	0	0	0	0	0	0	0	0	0	0	0	0	0	0	0	0	0	0	0	0	0	0	0	0	0	0	0	0	0	0	0	0	0
p__TM7 c__TM7-1	0	0	0	0	0	0	0	0	0	0	0	0	0	0	0	0	0	0	0	0	0	0	0.000802947	0	0.000344255	0.000489409	0	0	6.58e-05	0	0	0	0	0	0	0	0.00155323	0	0	0	0	0	0	0.000175233	0	0	0	0	0
p__TM7 c__TM7-3	0.00293148	0.00238853	0	0.0145156	0.000827586	0	0	0.0219692	0.0112503	0	0	0.00456488	0	0.00035844	0.00230222	0.00159312	0.00109131	0	0.000475223	0.00348619	0.00694212	0.000547166	0	0.00261774	0.00117521	0.0047179	6.33e-05	0	0.00228073	0.00314422	0.00181488	0	0	0.0163352	0	0	0	0.00204773	0.0158716	0	0	0.00208237	0	0.000208611	0.00145224	0.00345756	0.000816664	0.00115306	0.000129009
p__TM7 f__F16	0	0	0	0	0	0.000521105	0	0	0	0	0	0	0	0.000215064	0	0	0	0	0	0	0	8.95e-05	0	0	0	5.87e-05	0.000343484	0	0	0	0	0	0	0	0	0	0	0	0.000436034	0	0	0.00161962	0	0	0	0	0	0	6.18e-05
p__TM7 f__Rs-045	0	0	0	0	0	0	0.00162602	0	0	0	0	0.00223388	0	0	0	0.000558172	0	0	0.000297014	0	0	0	0	0.000203101	0	0	0	0	0	0.0023904	0	0	0.00501433	0.000756258	0	0	0.00254165	0	0	0.000766116	0	0	0	0	0	0	0	0	7e-05
p__TM7 o__CW040	0	0	0	0	0	0	0	0	0	0.0017828	0	0	0	0	0	0	0	0	0	0	0	0.000169124	0	0	0.000178063	5.87e-05	0	0	0.000328951	4.96e-05	0	0	0	0	0	0	0.000706015	0	0	0.000766116	0	0	0.000626488	0	6.84e-05	0	0	0	0
p__TM7 o__EW055	0	0	0	0.0119912	0	0	0	0	0.0476688	0	0	0	0	0	0	8.14e-05	0	0	0	0	0	0	0	0	0.000937797	0.000841784	0.000153664	0.000352864	5.48e-05	0	0	0	0	0.0102095	0	0	0.00183564	0	0.113892	0.000547226	0	0	0	3.62e-05	0.000457772	0	0.000325252	0	0
p__Verrucomicrobia	0	0	0	0	0	0	0	0	0	0	0	0	0	0	0	0	0	0	0	0	0	0	0	0	9.5e-05	0	0	0	0	0	0	0	0	0	0	0	0	0	0	0	0	0	0	0	0	0	0	0	0
p__Verrucomicrobia c__Verruco-5	0	0	0	0	0	0	0	0	0	0	0	0	0	0	0	0	0	0	0	0	0	0	0	0	0	0	0	0	0	0	0	0	0	0	0	0	0	0	0	0	0	0	0	0	0	0	0	0	0
p__Verrucomicrobia f__Verrucomicrobiaceae	0	0	0	0	0	0	0	0	0	0	0	0	0	0	0	0	0	0	0	0	0	0	0	0	0	0	0	0	0	0	0	0	0	0	0	0	0	0	0	0	0	0	0	0	0	0	0	0	0
p__Verrucomicrobia g__Akkermansia	0	0	0	0	0	0	0	0	0	0	0	0	0	0	0	0	0	0	0	0	0	1.99e-05	0	0	0.000130579	0	0	0	2.19e-05	0	0	0	0	0	0	0	0	0	0	0	0	0	0	1.67e-05	0	0	0	0	0
p__Verrucomicrobia g__Candidatus Xiphinematobacter	0	0	0	0	0	0	0	0	0	0	0	0	0	0	0	0	0	0	0	0	0	0	0	0	0	0	0	0	0	0	0	0	0	0	0	0	0	0	0	0	0	0	0	0	0	0	0	0	0
p__Verrucomicrobia g__Coraliomargarita	0	0	0	0	0	0	0	0	0	0	0	0	0	0	0	0	0	0	0	0	0	0	0	0	9.5e-05	0	0	0	0	0	0	0	0	0	0	0	0	0	0	0	0	0	0	0	0	0	0	0	0
p__Verrucomicrobia g__DA101	0	0	0	0	0	0	0	0	0	0	0	0	0	0	0	0	0	0	0	0	0	0	0	0	0	0	0	0	0	0	0	0	0	0	0	0	0	0	0	0	0	0	0	0	0	0	0	0	0
p__Verrucomicrobia g__Luteolibacter	0	0	0	0	0	0	0	0	0	0	0	0	0	0	0	0	0	0	0	0	0	0	0	0	0	0	0	0	0	0	0	0	0	0	0	0	0	0	0	0	0	0	0	8.34e-06	0	0	0	0	0
p__Verrucomicrobia g__Opitutus	0	0	0	0	0	0	0	0	0	0	0	0	0	0	0	0	0	0	0	0	0	0	0	0	0	5.87e-05	0	0	0	0	0	0	0	0	0	0	0	0	0	0	0	0	0	0	0	0	0	0	0
p__Verrucomicrobia g__Pelagicoccus	0	0	0	0	0	0	0	0	0	0	0	0	0	0	0	0	0	0	0	0	0	0	0	0	4.75e-05	0	0	0	0	0	0	0	0	0	0	0	0	0	0	0	0	0	0	0	0	0	0	0	0
p__WPS-2	0	0	0	0	0	0	0	0	0.00115982	0	0	0	0	0	0	0	0	0	0	0	0	0	0	0	5.94e-05	0	0	0	6.58e-05	0	0	0	0	0	0	0	0	0	0	0	0	0	0	0	0.000705074	0	5.66e-05	0	0
p__WS3 o__Sediment-1	0	0	0	0	0	0	0	0	0	0	0	0	0	0	0	0	0	0	0	0	0	2.98e-05	0	0	0	0	0	0	0	0	0	0	0	0	0	0	0	0	0	0	0	0	0	0	0	0	0	0	0
p__ZB3 c__BS119	0	0	0	0	0	0	0	0	0	0	0	0	0	0	0	0	0	0	0	0	0	0	0	0	4.75e-05	0	0	0	0	0	0	0	0	0	0	0	0	0	0	0	0	0	0	0	0	0	0	0	0
[truncated: 11 more columns]
